# Supplementary material for: The role of water mobility on water-responsive actuation of silk
Source: Nat Commun. 2024 Sep 27;15:8287. doi: 10.1038/s41467-024-52715-6 (PMC11436739; doi:10.1038/s41467-024-52715-6)
Supplement: Supplementary file 4 — Source Data [file 41467_2024_52715_MOESM4_ESM.xlsx]

## Sheet: Fig 1c - B-M ratio vs RH
RH (%)	error x	Bound/Mobile water ratio	error y	Bound/Mobile water ratio	error y	Bound/Mobile water ratio	error y
		Silk-H		Silk-M		Silk-L
90	0.5	0.497592	0.0149685	0.57508	0.0245746	0.771662	0.010765
80	0.5	0.524727	0.0267963	0.64959	0.0278675	0.860449	0.0112046
70	0.5	0.61367	0.033923	0.753021	0.0310924	0.927813	0.0114279
60	0.5	0.719405	0.0353708	0.877192	0.0329796	0.966822	0.0117095
50	0.5	0.809133	0.0380011	0.946725	0.0332525	1.01722	0.0115289
40	0.5	0.881191	0.0388178	0.983251	0.0327093	1.06322	0.0118023
30	0.5	0.89627	0.0379173	1.02397	0.0315433	1.15863	0.00736776
20	0.5	0.97311	0.0360287	1.07981	0.0300363	1.2656	0.0127364
10	0.5	1.05006	0.0374559	1.20881	0.0300612	1.57343	0.00970486

## Sheet: Fig 1d - strain and fit
RH (%)	Strain (%)	error y	RH (%)	Strain (%)	error y	RH (%)	Strain (%)	error y	RH (%)	Strain fit	Strain fit	Strain fit
	Silk-H			Silk-M			Silk-L			Silk-H	Silk-M	Silk-L
10.2	0.0255776	0.418126	10.1	0.0358932	0.321986	10.1	-0.325297	0.980325	9.6			0
19.8	-0.074853	0.312379	20	0.225505	0.553272	20	0.541354	0.922521	9.61			0.00025367
30.4	0.68305	0.59405	29.8	0.898348	0.545808	30.1	0.931521	1.21848	9.62			0.000552656
40	0.591805	0.298789	39.8	1.03205	0.691974	40	1.32563	1.47659	9.63			0.000851641
50.1	0.569521	0.782538	50.1	1.58036	0.750708	49.9	1.65108	1.12608	9.64			0.00115063
59.8	0.340778	0.329295	60	3.38489	0.716475	60.1	1.92537	0.779608	9.65			0.00144961
69.5	2.55406	0.496847	69.7	5.09966	1.01768	69.7	3.00777	1.52741	9.66			0.0017486
79.9	6.21871	0.801691	80.4	8.60994	0.702033	80	5.57848	1.65513	9.67			0.00204758
89.8	10.9582	0.462945	88.2	12.4554	0.938874	88.3	10.2668	1.56553	9.68			0.00234657
80	9.16778	0.367325	80	11.0273	0.918736	80.4	6.93105	1.08101	9.69			0.00264555
69.7	6.25854	0.406841	69.9	6.60117	1.5714	69.7	2.69034	2.45824	9.7			0.00294454
59.9	3.6367	0.297407	60	3.76609	0.387703	59.9	1.50438	0.983584	9.71			0.00324352
49.9	2.0034	0.625381	49.7	2.51264	0.825681	49.8	1.66992	0.618686	9.72			0.00354251
40.3	1.02558	1.42334	40.1	1.71848	0.223832	40.1	0.568233	0.509211	9.73			0.00384149
30.3	0.921807	0.192694	30.1	1.89303	0.470189	30.1	0.265248	0.966943	9.74			0.00414048
19.9	0.745419	0.0634395	20.2	0.277432	0.183586	20	0.187786	0.891267	9.75			0.00443946
10.2	0	0	10.2	0	0	9.6	0	0	9.76			0.00473845
									9.77			0.00503744
									9.78			0.00533642
									9.79			0.00563541
									9.8			0.00593439
									9.81			0.00623338
									9.82			0.00653236
									9.83			0.00683135
									9.84			0.00713033
									9.85			0.00742932
									9.86			0.0077283
									9.87			0.00802729
									9.88			0.00832627
									9.89			0.00862526
									9.9			0.00892424
									9.91			0.00922323
									9.92			0.00952221
									9.93			0.0098212
									9.94			0.0101202
									9.95			0.0104192
									9.96			0.0107182
									9.97			0.0110171
									9.98			0.0113161
									9.99			0.0116151
									10			0.0119141
									10.01			0.0122131
									10.02			0.0125121
									10.03			0.0128111
									10.04			0.01311
									10.05			0.013409
									10.06			0.013708
									10.07			0.014007
									10.08			0.014306
									10.09			0.014605
									10.1			0.014904
									10.11			0.0152029
									10.12			0.0155019
									10.13			0.0158009
									10.14			0.0160999
									10.15			0.0163989
									10.16			0.0166979
									10.17			0.0169968
									10.18			0.0172958
									10.19			0.0175948
									10.2	0	0	0.0178938
									10.21	0.000602281	0.000617999	0.0181928
									10.22	0.00105913	0.00126567	0.0184918
									10.23	0.00151597	0.00191334	0.0187908
									10.24	0.00197282	0.00256101	0.0190897
									10.25	0.00242967	0.00320868	0.0193887
									10.26	0.00288652	0.00385635	0.0196877
									10.27	0.00334336	0.00450402	0.0199867
									10.28	0.00380021	0.00515169	0.0202857
									10.29	0.00425706	0.00579936	0.0205847
									10.3	0.0047139	0.00644703	0.0208837
									10.31	0.00517075	0.0070947	0.0211826
									10.32	0.0056276	0.00774237	0.0214816
									10.33	0.00608444	0.00839004	0.0217806
									10.34	0.00654129	0.00903771	0.0220796
									10.35	0.00699814	0.00968538	0.0223786
									10.36	0.00745499	0.010333	0.0226776
									10.37	0.00791183	0.0109807	0.0229766
									10.38	0.00836868	0.0116284	0.0232755
									10.39	0.00882553	0.0122761	0.0235745
									10.4	0.00928237	0.0129237	0.0238735
									10.41	0.00973922	0.0135714	0.0241725
									10.42	0.0101961	0.0142191	0.0244715
									10.43	0.0106529	0.0148667	0.0247705
									10.44	0.0111098	0.0155144	0.0250695
									10.45	0.0115666	0.0161621	0.0253684
									10.46	0.0120235	0.0168097	0.0256674
									10.47	0.0124803	0.0174574	0.0259664
									10.48	0.0129371	0.0181051	0.0262654
									10.49	0.013394	0.0187528	0.0265644
									10.5	0.0138508	0.0194004	0.0268634
									10.51	0.0143077	0.0200481	0.0271623
									10.52	0.0147645	0.0206958	0.0274613
									10.53	0.0152214	0.0213434	0.0277603
									10.54	0.0156782	0.0219911	0.0280593
									10.55	0.0161351	0.0226388	0.0283583
									10.56	0.0165919	0.0232864	0.0286573
									10.57	0.0170488	0.0239341	0.0289563
									10.58	0.0175056	0.0245818	0.0292552
									10.59	0.0179625	0.0252295	0.0295542
									10.6	0.0184193	0.0258771	0.0298532
									10.61	0.0188762	0.0265248	0.0301522
									10.62	0.019333	0.0271725	0.0304512
									10.63	0.0197899	0.0278201	0.0307502
									10.64	0.0202467	0.0284678	0.0310492
									10.65	0.0207035	0.0291155	0.0313481
									10.66	0.0211604	0.0297631	0.0316471
									10.67	0.0216172	0.0304108	0.0319461
									10.68	0.0220741	0.0310585	0.0322451
									10.69	0.0225309	0.0317062	0.0325441
									10.7	0.0229878	0.0323538	0.0328431
									10.71	0.0234446	0.0330015	0.0331421
									10.72	0.0239015	0.0336492	0.033441
									10.73	0.0243583	0.0342968	0.03374
									10.74	0.0248152	0.0349445	0.034039
									10.75	0.025272	0.0355922	0.034338
									10.76	0.0257289	0.0362398	0.034637
									10.77	0.0261857	0.0368875	0.034936
									10.78	0.0266426	0.0375352	0.035235
									10.79	0.0270994	0.0381829	0.0355339
									10.8	0.0275563	0.0388305	0.0358329
									10.81	0.0280131	0.0394782	0.0361319
									10.82	0.0284699	0.0401259	0.0364309
									10.83	0.0289268	0.0407735	0.0367299
									10.84	0.0293836	0.0414212	0.0370289
									10.85	0.0298405	0.0420689	0.0373278
									10.86	0.0302973	0.0427165	0.0376268
									10.87	0.0307542	0.0433642	0.0379258
									10.88	0.031211	0.0440119	0.0382248
									10.89	0.0316679	0.0446596	0.0385238
									10.9	0.0321247	0.0453072	0.0388228
									10.91	0.0325816	0.0459549	0.0391218
									10.92	0.0330384	0.0466026	0.0394207
									10.93	0.0334953	0.0472502	0.0397197
									10.94	0.0339521	0.0478979	0.0400187
									10.95	0.034409	0.0485456	0.0403177
									10.96	0.0348658	0.0491932	0.0406167
									10.97	0.0353226	0.0498409	0.0409157
									10.98	0.0357795	0.0504886	0.0412147
									10.99	0.0362363	0.0511363	0.0415136
									11	0.0366932	0.0517839	0.0418126
									11.01	0.03715	0.0524316	0.0421116
									11.02	0.0376069	0.0530793	0.0424106
									11.03	0.0380637	0.0537269	0.0427096
									11.04	0.0385206	0.0543746	0.0430086
									11.05	0.0389774	0.0550223	0.0433076
									11.06	0.0394343	0.0556699	0.0436065
									11.07	0.0398911	0.0563176	0.0439055
									11.08	0.040348	0.0569653	0.0442045
									11.09	0.0408048	0.057613	0.0445035
									11.1	0.0412617	0.0582606	0.0448025
									11.11	0.0417185	0.0589083	0.0451015
									11.12	0.0421754	0.059556	0.0454005
									11.13	0.0426322	0.0602036	0.0456994
									11.14	0.043089	0.0608513	0.0459984
									11.15	0.0435459	0.061499	0.0462974
									11.16	0.0440027	0.0621466	0.0465964
									11.17	0.0444596	0.0627943	0.0468954
									11.18	0.0449164	0.063442	0.0471944
									11.19	0.0453733	0.0640897	0.0474933
									11.2	0.0458301	0.0647373	0.0477923
									11.21	0.046287	0.065385	0.0480913
									11.22	0.0467438	0.0660327	0.0483903
									11.23	0.0472007	0.0666803	0.0486893
									11.24	0.0476575	0.067328	0.0489883
									11.25	0.0481144	0.0679757	0.0492873
									11.26	0.0485712	0.0686233	0.0495862
									11.27	0.0490281	0.069271	0.0498852
									11.28	0.0494849	0.0699187	0.0501842
									11.29	0.0499418	0.0705663	0.0504832
									11.3	0.0503986	0.071214	0.0507822
									11.31	0.0508554	0.0718617	0.0510812
									11.32	0.0513123	0.0725094	0.0513802
									11.33	0.0517691	0.073157	0.0516791
									11.34	0.052226	0.0738047	0.0519781
									11.35	0.0526828	0.0744524	0.0522771
									11.36	0.0531397	0.0751	0.0525761
									11.37	0.0535965	0.0757477	0.0528751
									11.38	0.0540534	0.0763954	0.0531741
									11.39	0.0545102	0.077043	0.0534731
									11.4	0.0549671	0.0776907	0.053772
									11.41	0.0554239	0.0783384	0.054071
									11.42	0.0558808	0.0789861	0.05437
									11.43	0.0563376	0.0796337	0.054669
									11.44	0.0567945	0.0802814	0.054968
									11.45	0.0572513	0.0809291	0.055267
									11.46	0.0577081	0.0815767	0.055566
									11.47	0.058165	0.0822244	0.0558649
									11.48	0.0586218	0.0828721	0.0561639
									11.49	0.0590787	0.0835197	0.0564629
									11.5	0.0595355	0.0841674	0.0567619
									11.51	0.0599924	0.0848151	0.0570609
									11.52	0.0604492	0.0854628	0.0573599
									11.53	0.0609061	0.0861104	0.0576588
									11.54	0.0613629	0.0867581	0.0579578
									11.55	0.0618198	0.0874058	0.0582568
									11.56	0.0622766	0.0880534	0.0585558
									11.57	0.0627335	0.0887011	0.0588548
									11.58	0.0631903	0.0893488	0.0591538
									11.59	0.0636472	0.0899964	0.0594528
									11.6	0.064104	0.0906441	0.0597517
									11.61	0.0645609	0.0912918	0.0600507
									11.62	0.0650177	0.0919395	0.0603497
									11.63	0.0654745	0.0925871	0.0606487
									11.64	0.0659314	0.0932348	0.0609477
									11.65	0.0663882	0.0938825	0.0612467
									11.66	0.0668451	0.0945301	0.0615457
									11.67	0.0673019	0.0951778	0.0618446
									11.68	0.0677588	0.0958255	0.0621436
									11.69	0.0682156	0.0964731	0.0624426
									11.7	0.0686725	0.0971208	0.0627416
									11.71	0.0691293	0.0977685	0.0630406
									11.72	0.0695862	0.0984162	0.0633396
									11.73	0.070043	0.0990638	0.0636386
									11.74	0.0704999	0.0997115	0.0639375
									11.75	0.0709567	0.100359	0.0642365
									11.76	0.0714136	0.101007	0.0645355
									11.77	0.0718704	0.101655	0.0648345
									11.78	0.0723273	0.102302	0.0651335
									11.79	0.0727841	0.10295	0.0654325
									11.8	0.0732409	0.103598	0.0657315
									11.81	0.0736978	0.104245	0.0660304
									11.82	0.0741546	0.104893	0.0663294
									11.83	0.0746115	0.105541	0.0666284
									11.84	0.0750683	0.106188	0.0669274
									11.85	0.0755252	0.106836	0.0672264
									11.86	0.075982	0.107484	0.0675254
									11.87	0.0764389	0.108131	0.0678243
									11.88	0.0768957	0.108779	0.0681233
									11.89	0.0773526	0.109427	0.0684223
									11.9	0.0778094	0.110074	0.0687213
									11.91	0.0782663	0.110722	0.0690203
									11.92	0.0787231	0.11137	0.0693193
									11.93	0.07918	0.112017	0.0696183
									11.94	0.0796368	0.112665	0.0699172
									11.95	0.0800936	0.113313	0.0702162
									11.96	0.0805505	0.11396	0.0705152
									11.97	0.0810073	0.114608	0.0708142
									11.98	0.0814642	0.115256	0.0711132
									11.99	0.081921	0.115903	0.0714122
									12	0.0823779	0.116551	0.0717112
									12.01	0.0828347	0.117199	0.0720101
									12.02	0.0832916	0.117846	0.0723091
									12.03	0.0837484	0.118494	0.0726081
									12.04	0.0842053	0.119142	0.0729071
									12.05	0.0846621	0.119789	0.0732061
									12.06	0.085119	0.120437	0.0735051
									12.07	0.0855758	0.121085	0.0738041
									12.08	0.0860327	0.121732	0.074103
									12.09	0.0864895	0.12238	0.074402
									12.1	0.0869464	0.123028	0.074701
									12.11	0.0874032	0.123675	0.075
									12.12	0.08786	0.124323	0.075299
									12.13	0.0883169	0.124971	0.075598
									12.14	0.0887737	0.125618	0.075897
									12.15	0.0892306	0.126266	0.0761959
									12.16	0.0896874	0.126914	0.0764949
									12.17	0.0901443	0.127561	0.0767939
									12.18	0.0906011	0.128209	0.0770929
									12.19	0.091058	0.128857	0.0773919
									12.2	0.0915148	0.129504	0.0776909
									12.21	0.0919717	0.130152	0.0779898
									12.22	0.0924285	0.1308	0.0782888
									12.23	0.0928854	0.131447	0.0785878
									12.24	0.0933422	0.132095	0.0788868
									12.25	0.0937991	0.132743	0.0791858
									12.26	0.0942559	0.13339	0.0794848
									12.27	0.0947128	0.134038	0.0797838
									12.28	0.0951696	0.134686	0.0800827
									12.29	0.0956264	0.135333	0.0803817
									12.3	0.0960833	0.135981	0.0806807
									12.31	0.0965401	0.136629	0.0809797
									12.32	0.096997	0.137276	0.0812787
									12.33	0.0974538	0.137924	0.0815777
									12.34	0.0979107	0.138572	0.0818767
									12.35	0.0983675	0.139219	0.0821756
									12.36	0.0988244	0.139867	0.0824746
									12.37	0.0992812	0.140515	0.0827736
									12.38	0.0997381	0.141162	0.0830726
									12.39	0.100195	0.14181	0.0833716
									12.4	0.100652	0.142458	0.0836706
									12.41	0.101109	0.143105	0.0839696
									12.42	0.101565	0.143753	0.0842685
									12.43	0.102022	0.144401	0.0845675
									12.44	0.102479	0.145048	0.0848665
									12.45	0.102936	0.145696	0.0851655
									12.46	0.103393	0.146344	0.0854645
									12.47	0.10385	0.146991	0.0857635
									12.48	0.104307	0.147639	0.0860625
									12.49	0.104763	0.148287	0.0863614
									12.5	0.10522	0.148934	0.0866604
									12.51	0.105677	0.149582	0.0869594
									12.52	0.106134	0.15023	0.0872584
									12.53	0.106591	0.150877	0.0875574
									12.54	0.107048	0.151525	0.0878564
									12.55	0.107504	0.152173	0.0881553
									12.56	0.107961	0.15282	0.0884543
									12.57	0.108418	0.153468	0.0887533
									12.58	0.108875	0.154116	0.0890523
									12.59	0.109332	0.154763	0.0893513
									12.6	0.109789	0.155411	0.0896503
									12.61	0.110246	0.156059	0.0899493
									12.62	0.110702	0.156706	0.0902482
									12.63	0.111159	0.157354	0.0905472
									12.64	0.111616	0.158002	0.0908462
									12.65	0.112073	0.158649	0.0911452
									12.66	0.11253	0.159297	0.0914442
									12.67	0.112987	0.159945	0.0917432
									12.68	0.113443	0.160592	0.0920422
									12.69	0.1139	0.16124	0.0923411
									12.7	0.114357	0.161888	0.0926401
									12.71	0.114814	0.162535	0.0929391
									12.72	0.115271	0.163183	0.0932381
									12.73	0.115728	0.163831	0.0935371
									12.74	0.116185	0.164478	0.0938361
									12.75	0.116641	0.165126	0.0941351
									12.76	0.117098	0.165774	0.094434
									12.77	0.117555	0.166421	0.094733
									12.78	0.118012	0.167069	0.095032
									12.79	0.118469	0.167717	0.095331
									12.8	0.118926	0.168365	0.09563
									12.81	0.119382	0.169012	0.095929
									12.82	0.119839	0.16966	0.096228
									12.83	0.120296	0.170308	0.0965269
									12.84	0.120753	0.170955	0.0968259
									12.85	0.12121	0.171603	0.0971249
									12.86	0.121667	0.172251	0.0974239
									12.87	0.122124	0.172898	0.0977229
									12.88	0.12258	0.173546	0.0980219
									12.89	0.123037	0.174194	0.0983208
									12.9	0.123494	0.174841	0.0986198
									12.91	0.123951	0.175489	0.0989188
									12.92	0.124408	0.176137	0.0992178
									12.93	0.124865	0.176784	0.0995168
									12.94	0.125321	0.177432	0.0998158
									12.95	0.125778	0.17808	0.100115
									12.96	0.126235	0.178727	0.100414
									12.97	0.126692	0.179375	0.100713
									12.98	0.127149	0.180023	0.101012
									12.99	0.127606	0.18067	0.101311
									13	0.128063	0.181318	0.10161
									13.01	0.128519	0.181966	0.101909
									13.02	0.128976	0.182613	0.102208
									13.03	0.129433	0.183261	0.102507
									13.04	0.12989	0.183909	0.102806
									13.05	0.130347	0.184556	0.103105
									13.06	0.130804	0.185204	0.103404
									13.07	0.131261	0.185852	0.103703
									13.08	0.131717	0.186499	0.104002
									13.09	0.132174	0.187147	0.104301
									13.1	0.132631	0.187795	0.1046
									13.11	0.133088	0.188442	0.104899
									13.12	0.133545	0.18909	0.105198
									13.13	0.134002	0.189738	0.105496
									13.14	0.134458	0.190385	0.105795
									13.15	0.134915	0.191033	0.106094
									13.16	0.135372	0.191681	0.106393
									13.17	0.135829	0.192328	0.106692
									13.18	0.136286	0.192976	0.106991
									13.19	0.136743	0.193624	0.10729
									13.2	0.1372	0.194271	0.107589
									13.21	0.137656	0.194919	0.107888
									13.22	0.138113	0.195567	0.108187
									13.23	0.13857	0.196214	0.108486
									13.24	0.139027	0.196862	0.108785
									13.25	0.139484	0.19751	0.109084
									13.26	0.139941	0.198157	0.109383
									13.27	0.140397	0.198805	0.109682
									13.28	0.140854	0.199453	0.109981
									13.29	0.141311	0.2001	0.11028
									13.3	0.141768	0.200748	0.110579
									13.31	0.142225	0.201396	0.110878
									13.32	0.142682	0.202043	0.111177
									13.33	0.143139	0.202691	0.111476
									13.34	0.143595	0.203339	0.111775
									13.35	0.144052	0.203986	0.112074
									13.36	0.144509	0.204634	0.112373
									13.37	0.144966	0.205282	0.112672
									13.38	0.145423	0.205929	0.112971
									13.39	0.14588	0.206577	0.11327
									13.4	0.146336	0.207225	0.113569
									13.41	0.146793	0.207872	0.113868
									13.42	0.14725	0.20852	0.114167
									13.43	0.147707	0.209168	0.114466
									13.44	0.148164	0.209815	0.114765
									13.45	0.148621	0.210463	0.115064
									13.46	0.149078	0.211111	0.115363
									13.47	0.149534	0.211758	0.115662
									13.48	0.149991	0.212406	0.115961
									13.49	0.150448	0.213054	0.11626
									13.5	0.150905	0.213701	0.116559
									13.51	0.151362	0.214349	0.116858
									13.52	0.151819	0.214997	0.117157
									13.53	0.152275	0.215644	0.117456
									13.54	0.152732	0.216292	0.117755
									13.55	0.153189	0.21694	0.118054
									13.56	0.153646	0.217587	0.118353
									13.57	0.154103	0.218235	0.118652
									13.58	0.15456	0.218883	0.118951
									13.59	0.155017	0.21953	0.11925
									13.6	0.155473	0.220178	0.119549
									13.61	0.15593	0.220826	0.119848
									13.62	0.156387	0.221473	0.120147
									13.63	0.156844	0.222121	0.120446
									13.64	0.157301	0.222769	0.120745
									13.65	0.157758	0.223416	0.121044
									13.66	0.158214	0.224064	0.121343
									13.67	0.158671	0.224712	0.121642
									13.68	0.159128	0.225359	0.121941
									13.69	0.159585	0.226007	0.12224
									13.7	0.160042	0.226655	0.122539
									13.71	0.160499	0.227302	0.122838
									13.72	0.160956	0.22795	0.123137
									13.73	0.161412	0.228598	0.123436
									13.74	0.161869	0.229245	0.123735
									13.75	0.162326	0.229893	0.124034
									13.76	0.162783	0.230541	0.124333
									13.77	0.16324	0.231188	0.124632
									13.78	0.163697	0.231836	0.124931
									13.79	0.164153	0.232484	0.12523
									13.8	0.16461	0.233131	0.125529
									13.81	0.165067	0.233779	0.125827
									13.82	0.165524	0.234427	0.126126
									13.83	0.165981	0.235075	0.126425
									13.84	0.166438	0.235722	0.126724
									13.85	0.166895	0.23637	0.127023
									13.86	0.167351	0.237018	0.127322
									13.87	0.167808	0.237665	0.127621
									13.88	0.168265	0.238313	0.12792
									13.89	0.168722	0.238961	0.128219
									13.9	0.169179	0.239608	0.128518
									13.91	0.169636	0.240256	0.128817
									13.92	0.170092	0.240904	0.129116
									13.93	0.170549	0.241551	0.129415
									13.94	0.171006	0.242199	0.129714
									13.95	0.171463	0.242847	0.130013
									13.96	0.17192	0.243494	0.130312
									13.97	0.172377	0.244142	0.130611
									13.98	0.172834	0.24479	0.13091
									13.99	0.17329	0.245437	0.131209
									14	0.173747	0.246085	0.131508
									14.01	0.174204	0.246733	0.131807
									14.02	0.174661	0.24738	0.132106
									14.03	0.175118	0.248028	0.132405
									14.04	0.175575	0.248676	0.132704
									14.05	0.176032	0.249323	0.133003
									14.06	0.176488	0.249971	0.133302
									14.07	0.176945	0.250619	0.133601
									14.08	0.177402	0.251266	0.1339
									14.09	0.177859	0.251914	0.134199
									14.1	0.178316	0.252562	0.134498
									14.11	0.178773	0.253209	0.134797
									14.12	0.179229	0.253857	0.135096
									14.13	0.179686	0.254505	0.135395
									14.14	0.180143	0.255152	0.135694
									14.15	0.1806	0.2558	0.135993
									14.16	0.181057	0.256448	0.136292
									14.17	0.181514	0.257095	0.136591
									14.18	0.181971	0.257743	0.13689
									14.19	0.182427	0.258391	0.137189
									14.2	0.182884	0.259038	0.137488
									14.21	0.183341	0.259686	0.137787
									14.22	0.183798	0.260334	0.138086
									14.23	0.184255	0.260981	0.138385
									14.24	0.184712	0.261629	0.138684
									14.25	0.185168	0.262277	0.138983
									14.26	0.185625	0.262924	0.139282
									14.27	0.186082	0.263572	0.139581
									14.28	0.186539	0.26422	0.13988
									14.29	0.186996	0.264867	0.140179
									14.3	0.187453	0.265515	0.140478
									14.31	0.18791	0.266163	0.140777
									14.32	0.188366	0.26681	0.141076
									14.33	0.188823	0.267458	0.141375
									14.34	0.18928	0.268106	0.141674
									14.35	0.189737	0.268753	0.141973
									14.36	0.190194	0.269401	0.142272
									14.37	0.190651	0.270049	0.142571
									14.38	0.191107	0.270696	0.14287
									14.39	0.191564	0.271344	0.143169
									14.4	0.192021	0.271992	0.143468
									14.41	0.192478	0.272639	0.143767
									14.42	0.192935	0.273287	0.144066
									14.43	0.193392	0.273935	0.144365
									14.44	0.193849	0.274582	0.144664
									14.45	0.194305	0.27523	0.144963
									14.46	0.194762	0.275878	0.145262
									14.47	0.195219	0.276525	0.145561
									14.48	0.195676	0.277173	0.14586
									14.49	0.196133	0.277821	0.146158
									14.5	0.19659	0.278468	0.146457
									14.51	0.197046	0.279116	0.146756
									14.52	0.197503	0.279764	0.147055
									14.53	0.19796	0.280411	0.147354
									14.54	0.198417	0.281059	0.147653
									14.55	0.198874	0.281707	0.147952
									14.56	0.199331	0.282354	0.148251
									14.57	0.199788	0.283002	0.14855
									14.58	0.200244	0.28365	0.148849
									14.59	0.200701	0.284297	0.149148
									14.6	0.201158	0.284945	0.149447
									14.61	0.201615	0.285593	0.149746
									14.62	0.202072	0.28624	0.150045
									14.63	0.202529	0.286888	0.150344
									14.64	0.202985	0.287536	0.150643
									14.65	0.203442	0.288183	0.150942
									14.66	0.203899	0.288831	0.151241
									14.67	0.204356	0.289479	0.15154
									14.68	0.204813	0.290126	0.151839
									14.69	0.20527	0.290774	0.152138
									14.7	0.205727	0.291422	0.152437
									14.71	0.206183	0.292069	0.152736
									14.72	0.20664	0.292717	0.153035
									14.73	0.207097	0.293365	0.153334
									14.74	0.207554	0.294012	0.153633
									14.75	0.208011	0.29466	0.153932
									14.76	0.208468	0.295308	0.154231
									14.77	0.208924	0.295955	0.15453
									14.78	0.209381	0.296603	0.154829
									14.79	0.209838	0.297251	0.155128
									14.8	0.210295	0.297898	0.155427
									14.81	0.210752	0.298546	0.155726
									14.82	0.211209	0.299194	0.156025
									14.83	0.211666	0.299841	0.156324
									14.84	0.212122	0.300489	0.156623
									14.85	0.212579	0.301137	0.156922
									14.86	0.213036	0.301785	0.157221
									14.87	0.213493	0.302432	0.15752
									14.88	0.21395	0.30308	0.157819
									14.89	0.214407	0.303728	0.158118
									14.9	0.214863	0.304375	0.158417
									14.91	0.21532	0.305023	0.158716
									14.92	0.215777	0.305671	0.159015
									14.93	0.216234	0.306318	0.159314
									14.94	0.216691	0.306966	0.159613
									14.95	0.217148	0.307614	0.159912
									14.96	0.217605	0.308261	0.160211
									14.97	0.218061	0.308909	0.16051
									14.98	0.218518	0.309557	0.160809
									14.99	0.218975	0.310204	0.161108
									15	0.219432	0.310852	0.161407
									15.01	0.219889	0.3115	0.161706
									15.02	0.220346	0.312147	0.162005
									15.03	0.220803	0.312795	0.162304
									15.04	0.221259	0.313443	0.162603
									15.05	0.221716	0.31409	0.162902
									15.06	0.222173	0.314738	0.163201
									15.07	0.22263	0.315386	0.1635
									15.08	0.223087	0.316033	0.163799
									15.09	0.223544	0.316681	0.164098
									15.1	0.224	0.317329	0.164397
									15.11	0.224457	0.317976	0.164696
									15.12	0.224914	0.318624	0.164995
									15.13	0.225371	0.319272	0.165294
									15.14	0.225828	0.319919	0.165593
									15.15	0.226285	0.320567	0.165892
									15.16	0.226742	0.321215	0.166191
									15.17	0.227198	0.321862	0.166489
									15.18	0.227655	0.32251	0.166788
									15.19	0.228112	0.323158	0.167087
									15.2	0.228569	0.323805	0.167386
									15.21	0.229026	0.324453	0.167685
									15.22	0.229483	0.325101	0.167984
									15.23	0.229939	0.325748	0.168283
									15.24	0.230396	0.326396	0.168582
									15.25	0.230853	0.327044	0.168881
									15.26	0.23131	0.327691	0.16918
									15.27	0.231767	0.328339	0.169479
									15.28	0.232224	0.328987	0.169778
									15.29	0.232681	0.329634	0.170077
									15.3	0.233137	0.330282	0.170376
									15.31	0.233594	0.33093	0.170675
									15.32	0.234051	0.331577	0.170974
									15.33	0.234508	0.332225	0.171273
									15.34	0.234965	0.332873	0.171572
									15.35	0.235422	0.33352	0.171871
									15.36	0.235878	0.334168	0.17217
									15.37	0.236335	0.334816	0.172469
									15.38	0.236792	0.335463	0.172768
									15.39	0.237249	0.336111	0.173067
									15.4	0.237706	0.336759	0.173366
									15.41	0.238163	0.337406	0.173665
									15.42	0.23862	0.338054	0.173964
									15.43	0.239076	0.338702	0.174263
									15.44	0.239533	0.339349	0.174562
									15.45	0.23999	0.339997	0.174861
									15.46	0.240447	0.340645	0.17516
									15.47	0.240904	0.341292	0.175459
									15.48	0.241361	0.34194	0.175758
									15.49	0.241817	0.342588	0.176057
									15.5	0.242274	0.343235	0.176356
									15.51	0.242731	0.343883	0.176655
									15.52	0.243188	0.344531	0.176954
									15.53	0.243645	0.345178	0.177253
									15.54	0.244102	0.345826	0.177552
									15.55	0.244559	0.346474	0.177851
									15.56	0.245015	0.347121	0.17815
									15.57	0.245472	0.347769	0.178449
									15.58	0.245929	0.348417	0.178748
									15.59	0.246386	0.349064	0.179047
									15.6	0.246843	0.349712	0.179346
									15.61	0.2473	0.35036	0.179645
									15.62	0.247756	0.351007	0.179944
									15.63	0.248213	0.351655	0.180243
									15.64	0.24867	0.352303	0.180542
									15.65	0.249127	0.35295	0.180841
									15.66	0.249584	0.353598	0.18114
									15.67	0.250041	0.354246	0.181439
									15.68	0.250498	0.354893	0.181738
									15.69	0.250954	0.355541	0.182037
									15.7	0.251411	0.356189	0.182336
									15.71	0.251868	0.356836	0.182635
									15.72	0.252325	0.357484	0.182934
									15.73	0.252782	0.358132	0.183233
									15.74	0.253239	0.358779	0.183532
									15.75	0.253695	0.359427	0.183831
									15.76	0.254152	0.360075	0.18413
									15.77	0.254609	0.360722	0.184429
									15.78	0.255066	0.36137	0.184728
									15.79	0.255523	0.362018	0.185027
									15.8	0.25598	0.362665	0.185326
									15.81	0.256437	0.363313	0.185625
									15.82	0.256893	0.363961	0.185924
									15.83	0.25735	0.364608	0.186223
									15.84	0.257807	0.365256	0.186522
									15.85	0.258264	0.365904	0.18682
									15.86	0.258721	0.366551	0.187119
									15.87	0.259178	0.367199	0.187418
									15.88	0.259634	0.367847	0.187717
									15.89	0.260091	0.368495	0.188016
									15.9	0.260548	0.369142	0.188315
									15.91	0.261005	0.36979	0.188614
									15.92	0.261462	0.370438	0.188913
									15.93	0.261919	0.371085	0.189212
									15.94	0.262376	0.371733	0.189511
									15.95	0.262832	0.372381	0.18981
									15.96	0.263289	0.373028	0.190109
									15.97	0.263746	0.373676	0.190408
									15.98	0.264203	0.374324	0.190707
									15.99	0.26466	0.374971	0.191006
									16	0.265117	0.375619	0.191305
									16.01	0.265574	0.376267	0.191604
									16.02	0.26603	0.376914	0.191903
									16.03	0.266487	0.377562	0.192202
									16.04	0.266944	0.37821	0.192501
									16.05	0.267401	0.378857	0.1928
									16.06	0.267858	0.379505	0.193099
									16.07	0.268315	0.380153	0.193398
									16.08	0.268771	0.3808	0.193697
									16.09	0.269228	0.381448	0.193996
									16.1	0.269685	0.382096	0.194295
									16.11	0.270142	0.382743	0.194594
									16.12	0.270599	0.383391	0.194893
									16.13	0.271056	0.384039	0.195192
									16.14	0.271513	0.384686	0.195491
									16.15	0.271969	0.385334	0.19579
									16.16	0.272426	0.385982	0.196089
									16.17	0.272883	0.386629	0.196388
									16.18	0.27334	0.387277	0.196687
									16.19	0.273797	0.387925	0.196986
									16.2	0.274254	0.388572	0.197285
									16.21	0.27471	0.38922	0.197584
									16.22	0.275167	0.389868	0.197883
									16.23	0.275624	0.390515	0.198182
									16.24	0.276081	0.391163	0.198481
									16.25	0.276538	0.391811	0.19878
									16.26	0.276995	0.392458	0.199079
									16.27	0.277452	0.393106	0.199378
									16.28	0.277908	0.393754	0.199677
									16.29	0.278365	0.394401	0.199976
									16.3	0.278822	0.395049	0.200275
									16.31	0.279279	0.395697	0.200574
									16.32	0.279736	0.396344	0.200873
									16.33	0.280193	0.396992	0.201172
									16.34	0.280649	0.39764	0.201471
									16.35	0.281106	0.398287	0.20177
									16.36	0.281563	0.398935	0.202069
									16.37	0.28202	0.399583	0.202368
									16.38	0.282477	0.40023	0.202667
									16.39	0.282934	0.400878	0.202966
									16.4	0.283391	0.401526	0.203265
									16.41	0.283847	0.402173	0.203564
									16.42	0.284304	0.402821	0.203863
									16.43	0.284761	0.403469	0.204162
									16.44	0.285218	0.404116	0.204461
									16.45	0.285675	0.404764	0.20476
									16.46	0.286132	0.405412	0.205059
									16.47	0.286588	0.406059	0.205358
									16.48	0.287045	0.406707	0.205657
									16.49	0.287502	0.407355	0.205956
									16.5	0.287959	0.408002	0.206255
									16.51	0.288416	0.40865	0.206554
									16.52	0.288873	0.409298	0.206853
									16.53	0.28933	0.409945	0.207151
									16.54	0.289786	0.410593	0.20745
									16.55	0.290243	0.411241	0.207749
									16.56	0.2907	0.411888	0.208048
									16.57	0.291157	0.412536	0.208347
									16.58	0.291614	0.413184	0.208646
									16.59	0.292071	0.413831	0.208945
									16.6	0.292527	0.414479	0.209244
									16.61	0.292984	0.415127	0.209543
									16.62	0.293441	0.415774	0.209842
									16.63	0.293898	0.416422	0.210141
									16.64	0.294355	0.41707	0.21044
									16.65	0.294812	0.417717	0.210739
									16.66	0.295269	0.418365	0.211038
									16.67	0.295725	0.419013	0.211337
									16.68	0.296182	0.41966	0.211636
									16.69	0.296639	0.420308	0.211935
									16.7	0.297096	0.420956	0.212234
									16.71	0.297553	0.421603	0.212533
									16.72	0.29801	0.422251	0.212832
									16.73	0.298466	0.422899	0.213131
									16.74	0.298923	0.423546	0.21343
									16.75	0.29938	0.424194	0.213729
									16.76	0.299837	0.424842	0.214028
									16.77	0.300294	0.425489	0.214327
									16.78	0.300751	0.426137	0.214626
									16.79	0.301208	0.426785	0.214925
									16.8	0.301664	0.427432	0.215224
									16.81	0.302121	0.42808	0.215523
									16.82	0.302578	0.428728	0.215822
									16.83	0.303035	0.429375	0.216121
									16.84	0.303492	0.430023	0.21642
									16.85	0.303949	0.430671	0.216719
									16.86	0.304406	0.431318	0.217018
									16.87	0.304862	0.431966	0.217317
									16.88	0.305319	0.432614	0.217616
									16.89	0.305776	0.433261	0.217915
									16.9	0.306233	0.433909	0.218214
									16.91	0.30669	0.434557	0.218513
									16.92	0.307147	0.435205	0.218812
									16.93	0.307603	0.435852	0.219111
									16.94	0.30806	0.4365	0.21941
									16.95	0.308517	0.437148	0.219709
									16.96	0.308974	0.437795	0.220008
									16.97	0.309431	0.438443	0.220307
									16.98	0.309888	0.439091	0.220606
									16.99	0.310345	0.439738	0.220905
									17	0.310801	0.440386	0.221204
									17.01	0.311258	0.441034	0.221503
									17.02	0.311715	0.441681	0.221802
									17.03	0.312172	0.442329	0.222101
									17.04	0.312629	0.442977	0.2224
									17.05	0.313086	0.443624	0.222699
									17.06	0.313542	0.444272	0.222998
									17.07	0.313999	0.44492	0.223297
									17.08	0.314456	0.445567	0.223596
									17.09	0.314913	0.446215	0.223895
									17.1	0.31537	0.446863	0.224194
									17.11	0.315827	0.44751	0.224493
									17.12	0.316284	0.448158	0.224792
									17.13	0.31674	0.448806	0.225091
									17.14	0.317197	0.449453	0.22539
									17.15	0.317654	0.450101	0.225689
									17.16	0.318111	0.450749	0.225988
									17.17	0.318568	0.451396	0.226287
									17.18	0.319025	0.452044	0.226586
									17.19	0.319481	0.452692	0.226885
									17.2	0.319938	0.453339	0.227184
									17.21	0.320395	0.453987	0.227482
									17.22	0.320852	0.454635	0.227781
									17.23	0.321309	0.455282	0.22808
									17.24	0.321766	0.45593	0.228379
									17.25	0.322223	0.456578	0.228678
									17.26	0.322679	0.457225	0.228977
									17.27	0.323136	0.457873	0.229276
									17.28	0.323593	0.458521	0.229575
									17.29	0.32405	0.459168	0.229874
									17.3	0.324507	0.459816	0.230173
									17.31	0.324964	0.460464	0.230472
									17.32	0.32542	0.461111	0.230771
									17.33	0.325877	0.461759	0.23107
									17.34	0.326334	0.462407	0.231369
									17.35	0.326791	0.463054	0.231668
									17.36	0.327248	0.463702	0.231967
									17.37	0.327705	0.46435	0.232266
									17.38	0.328162	0.464997	0.232565
									17.39	0.328618	0.465645	0.232864
									17.4	0.329075	0.466293	0.233163
									17.41	0.329532	0.46694	0.233462
									17.42	0.329989	0.467588	0.233761
									17.43	0.330446	0.468236	0.23406
									17.44	0.330903	0.468883	0.234359
									17.45	0.331359	0.469531	0.234658
									17.46	0.331816	0.470179	0.234957
									17.47	0.332273	0.470826	0.235256
									17.48	0.33273	0.471474	0.235555
									17.49	0.333187	0.472122	0.235854
									17.5	0.333644	0.472769	0.236153
									17.51	0.334101	0.473417	0.236452
									17.52	0.334557	0.474065	0.236751
									17.53	0.335014	0.474712	0.23705
									17.54	0.335471	0.47536	0.237349
									17.55	0.335928	0.476008	0.237648
									17.56	0.336385	0.476655	0.237947
									17.57	0.336842	0.477303	0.238246
									17.58	0.337298	0.477951	0.238545
									17.59	0.337755	0.478598	0.238844
									17.6	0.338212	0.479246	0.239143
									17.61	0.338669	0.479894	0.239442
									17.62	0.339126	0.480541	0.239741
									17.63	0.339583	0.481189	0.24004
									17.64	0.34004	0.481837	0.240339
									17.65	0.340496	0.482484	0.240638
									17.66	0.340953	0.483132	0.240937
									17.67	0.34141	0.48378	0.241236
									17.68	0.341867	0.484427	0.241535
									17.69	0.342324	0.485075	0.241834
									17.7	0.342781	0.485723	0.242133
									17.71	0.343237	0.48637	0.242432
									17.72	0.343694	0.487018	0.242731
									17.73	0.344151	0.487666	0.24303
									17.74	0.344608	0.488313	0.243329
									17.75	0.345065	0.488961	0.243628
									17.76	0.345522	0.489609	0.243927
									17.77	0.345979	0.490256	0.244226
									17.78	0.346435	0.490904	0.244525
									17.79	0.346892	0.491552	0.244824
									17.8	0.347349	0.492199	0.245123
									17.81	0.347806	0.492847	0.245422
									17.82	0.348263	0.493495	0.245721
									17.83	0.34872	0.494142	0.24602
									17.84	0.349177	0.49479	0.246319
									17.85	0.349633	0.495438	0.246618
									17.86	0.35009	0.496085	0.246917
									17.87	0.350547	0.496733	0.247216
									17.88	0.351004	0.497381	0.247515
									17.89	0.351461	0.498028	0.247813
									17.9	0.351918	0.498676	0.248112
									17.91	0.352374	0.499324	0.248411
									17.92	0.352831	0.499971	0.24871
									17.93	0.353288	0.500619	0.249009
									17.94	0.353745	0.501267	0.249308
									17.95	0.354202	0.501915	0.249607
									17.96	0.354659	0.502562	0.249906
									17.97	0.355116	0.50321	0.250205
									17.98	0.355572	0.503858	0.250504
									17.99	0.356029	0.504505	0.250803
									18	0.356486	0.505153	0.251102
									18.01	0.356943	0.505801	0.251401
									18.02	0.3574	0.506448	0.2517
									18.03	0.357857	0.507096	0.251999
									18.04	0.358313	0.507744	0.252298
									18.05	0.35877	0.508391	0.252597
									18.06	0.359227	0.509039	0.252896
									18.07	0.359684	0.509687	0.253195
									18.08	0.360141	0.510334	0.253494
									18.09	0.360598	0.510982	0.253793
									18.1	0.361055	0.51163	0.254092
									18.11	0.361511	0.512277	0.254391
									18.12	0.361968	0.512925	0.25469
									18.13	0.362425	0.513573	0.254989
									18.14	0.362882	0.51422	0.255288
									18.15	0.363339	0.514868	0.255587
									18.16	0.363796	0.515516	0.255886
									18.17	0.364252	0.516163	0.256185
									18.18	0.364709	0.516811	0.256484
									18.19	0.365166	0.517459	0.256783
									18.2	0.365623	0.518106	0.257082
									18.21	0.36608	0.518754	0.257381
									18.22	0.366537	0.519402	0.25768
									18.23	0.366994	0.520049	0.257979
									18.24	0.36745	0.520697	0.258278
									18.25	0.367907	0.521345	0.258577
									18.26	0.368364	0.521992	0.258876
									18.27	0.368821	0.52264	0.259175
									18.28	0.369278	0.523288	0.259474
									18.29	0.369735	0.523935	0.259773
									18.3	0.370191	0.524583	0.260072
									18.31	0.370648	0.525231	0.260371
									18.32	0.371105	0.525878	0.26067
									18.33	0.371562	0.526526	0.260969
									18.34	0.372019	0.527174	0.261268
									18.35	0.372476	0.527821	0.261567
									18.36	0.372933	0.528469	0.261866
									18.37	0.373389	0.529117	0.262165
									18.38	0.373846	0.529764	0.262464
									18.39	0.374303	0.530412	0.262763
									18.4	0.37476	0.53106	0.263062
									18.41	0.375217	0.531707	0.263361
									18.42	0.375674	0.532355	0.26366
									18.43	0.37613	0.533003	0.263959
									18.44	0.376587	0.53365	0.264258
									18.45	0.377044	0.534298	0.264557
									18.46	0.377501	0.534946	0.264856
									18.47	0.377958	0.535593	0.265155
									18.48	0.378415	0.536241	0.265454
									18.49	0.378872	0.536889	0.265753
									18.5	0.379328	0.537536	0.266052
									18.51	0.379785	0.538184	0.266351
									18.52	0.380242	0.538832	0.26665
									18.53	0.380699	0.539479	0.266949
									18.54	0.381156	0.540127	0.267248
									18.55	0.381613	0.540775	0.267547
									18.56	0.382069	0.541422	0.267846
									18.57	0.382526	0.54207	0.268144
									18.58	0.382983	0.542718	0.268443
									18.59	0.38344	0.543365	0.268742
									18.6	0.383897	0.544013	0.269041
									18.61	0.384354	0.544661	0.26934
									18.62	0.384811	0.545308	0.269639
									18.63	0.385267	0.545956	0.269938
									18.64	0.385724	0.546604	0.270237
									18.65	0.386181	0.547251	0.270536
									18.66	0.386638	0.547899	0.270835
									18.67	0.387095	0.548547	0.271134
									18.68	0.387552	0.549194	0.271433
									18.69	0.388008	0.549842	0.271732
									18.7	0.388465	0.55049	0.272031
									18.71	0.388922	0.551137	0.27233
									18.72	0.389379	0.551785	0.272629
									18.73	0.389836	0.552433	0.272928
									18.74	0.390293	0.55308	0.273227
									18.75	0.39075	0.553728	0.273526
									18.76	0.391206	0.554376	0.273825
									18.77	0.391663	0.555023	0.274124
									18.78	0.39212	0.555671	0.274423
									18.79	0.392577	0.556319	0.274722
									18.8	0.393034	0.556966	0.275021
									18.81	0.393491	0.557614	0.27532
									18.82	0.393948	0.558262	0.275619
									18.83	0.394404	0.558909	0.275918
									18.84	0.394861	0.559557	0.276217
									18.85	0.395318	0.560205	0.276516
									18.86	0.395775	0.560852	0.276815
									18.87	0.396232	0.5615	0.277114
									18.88	0.396689	0.562148	0.277413
									18.89	0.397145	0.562795	0.277712
									18.9	0.397602	0.563443	0.278011
									18.91	0.398059	0.564091	0.27831
									18.92	0.398516	0.564738	0.278609
									18.93	0.398973	0.565386	0.278908
									18.94	0.39943	0.566034	0.279207
									18.95	0.399887	0.566681	0.279506
									18.96	0.400343	0.567329	0.279805
									18.97	0.4008	0.567977	0.280104
									18.98	0.401257	0.568625	0.280403
									18.99	0.401714	0.569272	0.280702
									19	0.402171	0.56992	0.281001
									19.01	0.402628	0.570568	0.2813
									19.02	0.403084	0.571215	0.281599
									19.03	0.403541	0.571863	0.281898
									19.04	0.403998	0.572511	0.282197
									19.05	0.404455	0.573158	0.282496
									19.06	0.404912	0.573806	0.282795
									19.07	0.405369	0.574454	0.283094
									19.08	0.405826	0.575101	0.283393
									19.09	0.406282	0.575749	0.283692
									19.1	0.406739	0.576397	0.283991
									19.11	0.407196	0.577044	0.28429
									19.12	0.407653	0.577692	0.284589
									19.13	0.40811	0.57834	0.284888
									19.14	0.408567	0.578987	0.285187
									19.15	0.409023	0.579635	0.285486
									19.16	0.40948	0.580283	0.285785
									19.17	0.409937	0.58093	0.286084
									19.18	0.410394	0.581578	0.286383
									19.19	0.410851	0.582226	0.286682
									19.2	0.411308	0.582873	0.286981
									19.21	0.411765	0.583521	0.28728
									19.22	0.412221	0.584169	0.287579
									19.23	0.412678	0.584816	0.287878
									19.24	0.413135	0.585464	0.288177
									19.25	0.413592	0.586112	0.288475
									19.26	0.414049	0.586759	0.288774
									19.27	0.414506	0.587407	0.289073
									19.28	0.414962	0.588055	0.289372
									19.29	0.415419	0.588702	0.289671
									19.3	0.415876	0.58935	0.28997
									19.31	0.416333	0.589998	0.290269
									19.32	0.41679	0.590645	0.290568
									19.33	0.417247	0.591293	0.290867
									19.34	0.417704	0.591941	0.291166
									19.35	0.41816	0.592588	0.291465
									19.36	0.418617	0.593236	0.291764
									19.37	0.419074	0.593884	0.292063
									19.38	0.419531	0.594531	0.292362
									19.39	0.419988	0.595179	0.292661
									19.4	0.420445	0.595827	0.29296
									19.41	0.420901	0.596474	0.293259
									19.42	0.421358	0.597122	0.293558
									19.43	0.421815	0.59777	0.293857
									19.44	0.422272	0.598417	0.294156
									19.45	0.422729	0.599065	0.294455
									19.46	0.423186	0.599713	0.294754
									19.47	0.423643	0.60036	0.295053
									19.48	0.424099	0.601008	0.295352
									19.49	0.424556	0.601656	0.295651
									19.5	0.425013	0.602303	0.29595
									19.51	0.42547	0.602951	0.296249
									19.52	0.425927	0.603599	0.296548
									19.53	0.426384	0.604246	0.296847
									19.54	0.42684	0.604894	0.297146
									19.55	0.427297	0.605542	0.297445
									19.56	0.427754	0.606189	0.297744
									19.57	0.428211	0.606837	0.298043
									19.58	0.428668	0.607485	0.298342
									19.59	0.429125	0.608132	0.298641
									19.6	0.429582	0.60878	0.29894
									19.61	0.430038	0.609428	0.299239
									19.62	0.430495	0.610075	0.299538
									19.63	0.430952	0.610723	0.299837
									19.64	0.431409	0.611371	0.300136
									19.65	0.431866	0.612018	0.300435
									19.66	0.432323	0.612666	0.300734
									19.67	0.432779	0.613314	0.301033
									19.68	0.433236	0.613961	0.301332
									19.69	0.433693	0.614609	0.301631
									19.7	0.43415	0.615257	0.30193
									19.71	0.434607	0.615904	0.302229
									19.72	0.435064	0.616552	0.302528
									19.73	0.435521	0.6172	0.302827
									19.74	0.435977	0.617847	0.303126
									19.75	0.436434	0.618495	0.303425
									19.76	0.436891	0.619143	0.303724
									19.77	0.437348	0.61979	0.304023
									19.78	0.437805	0.620438	0.304322
									19.79	0.438262	0.621086	0.304621
									19.8	0.438719	0.621733	0.30492
									19.81	0.439175	0.622381	0.305219
									19.82	0.439632	0.623029	0.305518
									19.83	0.440089	0.623676	0.305817
									19.84	0.440546	0.624324	0.306116
									19.85	0.441003	0.624972	0.306415
									19.86	0.44146	0.625619	0.306714
									19.87	0.441916	0.626267	0.307013
									19.88	0.442373	0.626915	0.307312
									19.89	0.44283	0.627562	0.307611
									19.9	0.443287	0.62821	0.30791
									19.91	0.443744	0.628858	0.308209
									19.92	0.444201	0.629505	0.308508
									19.93	0.444658	0.630153	0.308806
									19.94	0.445114	0.630801	0.309105
									19.95	0.445571	0.631448	0.309404
									19.96	0.446028	0.632096	0.309703
									19.97	0.446485	0.632744	0.310002
									19.98	0.446942	0.633391	0.310301
									19.99	0.447399	0.634039	0.3106
									20	0.447855	0.634687	0.310899
									20.01	0.448312	0.635335	0.311198
									20.02	0.448769	0.635982	0.311497
									20.03	0.449226	0.63663	0.311796
									20.04	0.449683	0.637278	0.312095
									20.05	0.45014	0.637925	0.312394
									20.06	0.450597	0.638573	0.312693
									20.07	0.451053	0.639221	0.312992
									20.08	0.45151	0.639868	0.313291
									20.09	0.451967	0.640516	0.31359
									20.1	0.452424	0.641164	0.313889
									20.11	0.452881	0.641811	0.314188
									20.12	0.453338	0.642459	0.314487
									20.13	0.453794	0.643107	0.314786
									20.14	0.454251	0.643754	0.315085
									20.15	0.454708	0.644402	0.315384
									20.16	0.455165	0.64505	0.315683
									20.17	0.455622	0.645697	0.315982
									20.18	0.456079	0.646345	0.316281
									20.19	0.456536	0.646993	0.31658
									20.2	0.456992	0.64764	0.316879
									20.21	0.457449	0.648288	0.317178
									20.22	0.457906	0.648936	0.317477
									20.23	0.458363	0.649583	0.317776
									20.24	0.45882	0.650231	0.318075
									20.25	0.459277	0.650879	0.318374
									20.26	0.459733	0.651526	0.318673
									20.27	0.46019	0.652174	0.318972
									20.28	0.460647	0.652822	0.319271
									20.29	0.461104	0.653469	0.31957
									20.3	0.461561	0.654117	0.319869
									20.31	0.462018	0.654765	0.320168
									20.32	0.462475	0.655412	0.320467
									20.33	0.462931	0.65606	0.320766
									20.34	0.463388	0.656708	0.321065
									20.35	0.463845	0.657355	0.321364
									20.36	0.464302	0.658003	0.321663
									20.37	0.464759	0.658651	0.321962
									20.38	0.465216	0.659298	0.322261
									20.39	0.465672	0.659946	0.32256
									20.4	0.466129	0.660594	0.322859
									20.41	0.466586	0.661241	0.323158
									20.42	0.467043	0.661889	0.323457
									20.43	0.4675	0.662537	0.323756
									20.44	0.467957	0.663184	0.324055
									20.45	0.468414	0.663832	0.324354
									20.46	0.46887	0.66448	0.324653
									20.47	0.469327	0.665127	0.324952
									20.48	0.469784	0.665775	0.325251
									20.49	0.470241	0.666423	0.32555
									20.5	0.470698	0.66707	0.325849
									20.51	0.471155	0.667718	0.326148
									20.52	0.471611	0.668366	0.326447
									20.53	0.472068	0.669013	0.326746
									20.54	0.472525	0.669661	0.327045
									20.55	0.472982	0.670309	0.327344
									20.56	0.473439	0.670956	0.327643
									20.57	0.473896	0.671604	0.327942
									20.58	0.474353	0.672252	0.328241
									20.59	0.474809	0.672899	0.32854
									20.6	0.475266	0.673547	0.328839
									20.61	0.475723	0.674195	0.329137
									20.62	0.47618	0.674842	0.329436
									20.63	0.476637	0.67549	0.329735
									20.64	0.477094	0.676138	0.330034
									20.65	0.47755	0.676785	0.330333
									20.66	0.478007	0.677433	0.330632
									20.67	0.478464	0.678081	0.330931
									20.68	0.478921	0.678728	0.33123
									20.69	0.479378	0.679376	0.331529
									20.7	0.479835	0.680024	0.331828
									20.71	0.480292	0.680671	0.332127
									20.72	0.480748	0.681319	0.332426
									20.73	0.481205	0.681967	0.332725
									20.74	0.481662	0.682614	0.333024
									20.75	0.482119	0.683262	0.333323
									20.76	0.482576	0.68391	0.333622
									20.77	0.483033	0.684557	0.333921
									20.78	0.48349	0.685205	0.33422
									20.79	0.483946	0.685853	0.334519
									20.8	0.484403	0.6865	0.334818
									20.81	0.48486	0.687148	0.335117
									20.82	0.485317	0.687796	0.335416
									20.83	0.485774	0.688443	0.335715
									20.84	0.486231	0.689091	0.336014
									20.85	0.486687	0.689739	0.336313
									20.86	0.487144	0.690386	0.336612
									20.87	0.487601	0.691034	0.336911
									20.88	0.488058	0.691682	0.33721
									20.89	0.488515	0.692329	0.337509
									20.9	0.488972	0.692977	0.337808
									20.91	0.489429	0.693625	0.338107
									20.92	0.489885	0.694272	0.338406
									20.93	0.490342	0.69492	0.338705
									20.94	0.490799	0.695568	0.339004
									20.95	0.491256	0.696215	0.339303
									20.96	0.491713	0.696863	0.339602
									20.97	0.49217	0.697511	0.339901
									20.98	0.492626	0.698158	0.3402
									20.99	0.493083	0.698806	0.340499
									21	0.49354	0.699454	0.340798
									21.01	0.493997	0.700101	0.341097
									21.02	0.494454	0.700749	0.341396
									21.03	0.494911	0.701397	0.341695
									21.04	0.495368	0.702045	0.341994
									21.05	0.495824	0.702692	0.342293
									21.06	0.496281	0.70334	0.342592
									21.07	0.496738	0.703988	0.342891
									21.08	0.497195	0.704635	0.34319
									21.09	0.497652	0.705283	0.343489
									21.1	0.498109	0.705931	0.343788
									21.11	0.498565	0.706578	0.344087
									21.12	0.499022	0.707226	0.344386
									21.13	0.499479	0.707874	0.344685
									21.14	0.499936	0.708521	0.344984
									21.15	0.500393	0.709169	0.345283
									21.16	0.50085	0.709817	0.345582
									21.17	0.501307	0.710464	0.345881
									21.18	0.501763	0.711112	0.34618
									21.19	0.50222	0.71176	0.346479
									21.2	0.502677	0.712407	0.346778
									21.21	0.503134	0.713055	0.347077
									21.22	0.503591	0.713703	0.347376
									21.23	0.504048	0.71435	0.347675
									21.24	0.504504	0.714998	0.347974
									21.25	0.504961	0.715646	0.348273
									21.26	0.505418	0.716293	0.348572
									21.27	0.505875	0.716941	0.348871
									21.28	0.506332	0.717589	0.34917
									21.29	0.506789	0.718236	0.349469
									21.3	0.507246	0.718884	0.349767
									21.31	0.507702	0.719532	0.350066
									21.32	0.508159	0.720179	0.350365
									21.33	0.508616	0.720827	0.350664
									21.34	0.509073	0.721475	0.350963
									21.35	0.50953	0.722122	0.351262
									21.36	0.509987	0.72277	0.351561
									21.37	0.510443	0.723418	0.35186
									21.38	0.5109	0.724065	0.352159
									21.39	0.511357	0.724713	0.352458
									21.4	0.511814	0.725361	0.352757
									21.41	0.512271	0.726008	0.353056
									21.42	0.512728	0.726656	0.353355
									21.43	0.513185	0.727304	0.353654
									21.44	0.513641	0.727951	0.353953
									21.45	0.514098	0.728599	0.354252
									21.46	0.514555	0.729247	0.354551
									21.47	0.515012	0.729894	0.35485
									21.48	0.515469	0.730542	0.355149
									21.49	0.515926	0.73119	0.355448
									21.5	0.516382	0.731837	0.355747
									21.51	0.516839	0.732485	0.356046
									21.52	0.517296	0.733133	0.356345
									21.53	0.517753	0.73378	0.356644
									21.54	0.51821	0.734428	0.356943
									21.55	0.518667	0.735076	0.357242
									21.56	0.519124	0.735723	0.357541
									21.57	0.51958	0.736371	0.35784
									21.58	0.520037	0.737019	0.358139
									21.59	0.520494	0.737666	0.358438
									21.6	0.520951	0.738314	0.358737
									21.61	0.521408	0.738962	0.359036
									21.62	0.521865	0.739609	0.359335
									21.63	0.522321	0.740257	0.359634
									21.64	0.522778	0.740905	0.359933
									21.65	0.523235	0.741552	0.360232
									21.66	0.523692	0.7422	0.360531
									21.67	0.524149	0.742848	0.36083
									21.68	0.524606	0.743495	0.361129
									21.69	0.525063	0.744143	0.361428
									21.7	0.525519	0.744791	0.361727
									21.71	0.525976	0.745438	0.362026
									21.72	0.526433	0.746086	0.362325
									21.73	0.52689	0.746734	0.362624
									21.74	0.527347	0.747381	0.362923
									21.75	0.527804	0.748029	0.363222
									21.76	0.528261	0.748677	0.363521
									21.77	0.528717	0.749324	0.36382
									21.78	0.529174	0.749972	0.364119
									21.79	0.529631	0.75062	0.364418
									21.8	0.530088	0.751267	0.364717
									21.81	0.530545	0.751915	0.365016
									21.82	0.531002	0.752563	0.365315
									21.83	0.531458	0.75321	0.365614
									21.84	0.531915	0.753858	0.365913
									21.85	0.532372	0.754506	0.366212
									21.86	0.532829	0.755153	0.366511
									21.87	0.533286	0.755801	0.36681
									21.88	0.533743	0.756449	0.367109
									21.89	0.5342	0.757096	0.367408
									21.9	0.534656	0.757744	0.367707
									21.91	0.535113	0.758392	0.368006
									21.92	0.53557	0.759039	0.368305
									21.93	0.536027	0.759687	0.368604
									21.94	0.536484	0.760335	0.368903
									21.95	0.536941	0.760982	0.369202
									21.96	0.537397	0.76163	0.369501
									21.97	0.537854	0.762278	0.3698
									21.98	0.538311	0.762925	0.370098
									21.99	0.538768	0.763573	0.370397
									22	0.539225	0.764221	0.370696
									22.01	0.539682	0.764868	0.370995
									22.02	0.540139	0.765516	0.371294
									22.03	0.540595	0.766164	0.371593
									22.04	0.541052	0.766811	0.371892
									22.05	0.541509	0.767459	0.372191
									22.06	0.541966	0.768107	0.37249
									22.07	0.542423	0.768755	0.372789
									22.08	0.54288	0.769402	0.373088
									22.09	0.543336	0.77005	0.373387
									22.1	0.543793	0.770698	0.373686
									22.11	0.54425	0.771345	0.373985
									22.12	0.544707	0.771993	0.374284
									22.13	0.545164	0.772641	0.374583
									22.14	0.545621	0.773288	0.374882
									22.15	0.546078	0.773936	0.375181
									22.16	0.546534	0.774584	0.37548
									22.17	0.546991	0.775231	0.375779
									22.18	0.547448	0.775879	0.376078
									22.19	0.547905	0.776527	0.376377
									22.2	0.548362	0.777174	0.376676
									22.21	0.548819	0.777822	0.376975
									22.22	0.549275	0.77847	0.377274
									22.23	0.549732	0.779117	0.377573
									22.24	0.550189	0.779765	0.377872
									22.25	0.550646	0.780413	0.378171
									22.26	0.551103	0.78106	0.37847
									22.27	0.55156	0.781708	0.378769
									22.28	0.552017	0.782356	0.379068
									22.29	0.552473	0.783003	0.379367
									22.3	0.55293	0.783651	0.379666
									22.31	0.553387	0.784299	0.379965
									22.32	0.553844	0.784946	0.380264
									22.33	0.554301	0.785594	0.380563
									22.34	0.554758	0.786242	0.380862
									22.35	0.555214	0.786889	0.381161
									22.36	0.555671	0.787537	0.38146
									22.37	0.556128	0.788185	0.381759
									22.38	0.556585	0.788832	0.382058
									22.39	0.557042	0.78948	0.382357
									22.4	0.557499	0.790128	0.382656
									22.41	0.557956	0.790775	0.382955
									22.42	0.558412	0.791423	0.383254
									22.43	0.558869	0.792071	0.383553
									22.44	0.559326	0.792718	0.383852
									22.45	0.559783	0.793366	0.384151
									22.46	0.56024	0.794014	0.38445
									22.47	0.560697	0.794661	0.384749
									22.48	0.561153	0.795309	0.385048
									22.49	0.56161	0.795957	0.385347
									22.5	0.562067	0.796604	0.385646
									22.51	0.562524	0.797252	0.385945
									22.52	0.562981	0.7979	0.386244
									22.53	0.563438	0.798547	0.386543
									22.54	0.563895	0.799195	0.386842
									22.55	0.564351	0.799843	0.387141
									22.56	0.564808	0.80049	0.38744
									22.57	0.565265	0.801138	0.387739
									22.58	0.565722	0.801786	0.388038
									22.59	0.566179	0.802433	0.388337
									22.6	0.566636	0.803081	0.388636
									22.61	0.567092	0.803729	0.388935
									22.62	0.567549	0.804376	0.389234
									22.63	0.568006	0.805024	0.389533
									22.64	0.568463	0.805672	0.389832
									22.65	0.56892	0.806319	0.390131
									22.66	0.569377	0.806967	0.390429
									22.67	0.569834	0.807615	0.390728
									22.68	0.57029	0.808262	0.391027
									22.69	0.570747	0.80891	0.391326
									22.7	0.571204	0.809558	0.391625
									22.71	0.571661	0.810205	0.391924
									22.72	0.572118	0.810853	0.392223
									22.73	0.572575	0.811501	0.392522
									22.74	0.573032	0.812148	0.392821
									22.75	0.573488	0.812796	0.39312
									22.76	0.573945	0.813444	0.393419
									22.77	0.574402	0.814091	0.393718
									22.78	0.574859	0.814739	0.394017
									22.79	0.575316	0.815387	0.394316
									22.8	0.575773	0.816034	0.394615
									22.81	0.576229	0.816682	0.394914
									22.82	0.576686	0.81733	0.395213
									22.83	0.577143	0.817977	0.395512
									22.84	0.5776	0.818625	0.395811
									22.85	0.578057	0.819273	0.39611
									22.86	0.578514	0.81992	0.396409
									22.87	0.578971	0.820568	0.396708
									22.88	0.579427	0.821216	0.397007
									22.89	0.579884	0.821863	0.397306
									22.9	0.580341	0.822511	0.397605
									22.91	0.580798	0.823159	0.397904
									22.92	0.581255	0.823806	0.398203
									22.93	0.581712	0.824454	0.398502
									22.94	0.582168	0.825102	0.398801
									22.95	0.582625	0.825749	0.3991
									22.96	0.583082	0.826397	0.399399
									22.97	0.583539	0.827045	0.399698
									22.98	0.583996	0.827692	0.399997
									22.99	0.584453	0.82834	0.400296
									23	0.58491	0.828988	0.400595
									23.01	0.585366	0.829635	0.400894
									23.02	0.585823	0.830283	0.401193
									23.03	0.58628	0.830931	0.401492
									23.04	0.586737	0.831578	0.401791
									23.05	0.587194	0.832226	0.40209
									23.06	0.587651	0.832874	0.402389
									23.07	0.588107	0.833522	0.402688
									23.08	0.588564	0.834169	0.402987
									23.09	0.589021	0.834817	0.403286
									23.1	0.589478	0.835465	0.403585
									23.11	0.589935	0.836112	0.403884
									23.12	0.590392	0.83676	0.404183
									23.13	0.590849	0.837408	0.404482
									23.14	0.591305	0.838055	0.404781
									23.15	0.591762	0.838703	0.40508
									23.16	0.592219	0.839351	0.405379
									23.17	0.592676	0.839998	0.405678
									23.18	0.593133	0.840646	0.405977
									23.19	0.59359	0.841294	0.406276
									23.2	0.594046	0.841941	0.406575
									23.21	0.594503	0.842589	0.406874
									23.22	0.59496	0.843237	0.407173
									23.23	0.595417	0.843884	0.407472
									23.24	0.595874	0.844532	0.407771
									23.25	0.596331	0.84518	0.40807
									23.26	0.596788	0.845827	0.408369
									23.27	0.597244	0.846475	0.408668
									23.28	0.597701	0.847123	0.408967
									23.29	0.598158	0.84777	0.409266
									23.3	0.598615	0.848418	0.409565
									23.31	0.599072	0.849066	0.409864
									23.32	0.599529	0.849713	0.410163
									23.33	0.599985	0.850361	0.410462
									23.34	0.600442	0.851009	0.41076
									23.35	0.600899	0.851656	0.411059
									23.36	0.601356	0.852304	0.411358
									23.37	0.601813	0.852952	0.411657
									23.38	0.60227	0.853599	0.411956
									23.39	0.602727	0.854247	0.412255
									23.4	0.603183	0.854895	0.412554
									23.41	0.60364	0.855542	0.412853
									23.42	0.604097	0.85619	0.413152
									23.43	0.604554	0.856838	0.413451
									23.44	0.605011	0.857485	0.41375
									23.45	0.605468	0.858133	0.414049
									23.46	0.605924	0.858781	0.414348
									23.47	0.606381	0.859428	0.414647
									23.48	0.606838	0.860076	0.414946
									23.49	0.607295	0.860724	0.415245
									23.5	0.607752	0.861371	0.415544
									23.51	0.608209	0.862019	0.415843
									23.52	0.608666	0.862667	0.416142
									23.53	0.609122	0.863314	0.416441
									23.54	0.609579	0.863962	0.41674
									23.55	0.610036	0.86461	0.417039
									23.56	0.610493	0.865257	0.417338
									23.57	0.61095	0.865905	0.417637
									23.58	0.611407	0.866553	0.417936
									23.59	0.611863	0.8672	0.418235
									23.6	0.61232	0.867848	0.418534
									23.61	0.612777	0.868496	0.418833
									23.62	0.613234	0.869143	0.419132
									23.63	0.613691	0.869791	0.419431
									23.64	0.614148	0.870439	0.41973
									23.65	0.614605	0.871086	0.420029
									23.66	0.615061	0.871734	0.420328
									23.67	0.615518	0.872382	0.420627
									23.68	0.615975	0.873029	0.420926
									23.69	0.616432	0.873677	0.421225
									23.7	0.616889	0.874325	0.421524
									23.71	0.617346	0.874972	0.421823
									23.72	0.617803	0.87562	0.422122
									23.73	0.618259	0.876268	0.422421
									23.74	0.618716	0.876915	0.42272
									23.75	0.619173	0.877563	0.423019
									23.76	0.61963	0.878211	0.423318
									23.77	0.620087	0.878858	0.423617
									23.78	0.620544	0.879506	0.423916
									23.79	0.621	0.880154	0.424215
									23.8	0.621457	0.880801	0.424514
									23.81	0.621914	0.881449	0.424813
									23.82	0.622371	0.882097	0.425112
									23.83	0.622828	0.882744	0.425411
									23.84	0.623285	0.883392	0.42571
									23.85	0.623742	0.88404	0.426009
									23.86	0.624198	0.884687	0.426308
									23.87	0.624655	0.885335	0.426607
									23.88	0.625112	0.885983	0.426906
									23.89	0.625569	0.88663	0.427205
									23.9	0.626026	0.887278	0.427504
									23.91	0.626483	0.887926	0.427803
									23.92	0.626939	0.888573	0.428102
									23.93	0.627396	0.889221	0.428401
									23.94	0.627853	0.889869	0.4287
									23.95	0.62831	0.890516	0.428999
									23.96	0.628767	0.891164	0.429298
									23.97	0.629224	0.891812	0.429597
									23.98	0.629681	0.892459	0.429896
									23.99	0.630137	0.893107	0.430195
									24	0.630594	0.893755	0.430494
									24.01	0.631051	0.894402	0.430793
									24.02	0.631508	0.89505	0.431091
									24.03	0.631965	0.895698	0.43139
									24.04	0.632422	0.896345	0.431689
									24.05	0.632878	0.896993	0.431988
									24.06	0.633335	0.897641	0.432287
									24.07	0.633792	0.898288	0.432586
									24.08	0.634249	0.898936	0.432885
									24.09	0.634706	0.899584	0.433184
									24.1	0.635163	0.900232	0.433483
									24.11	0.63562	0.900879	0.433782
									24.12	0.636076	0.901527	0.434081
									24.13	0.636533	0.902175	0.43438
									24.14	0.63699	0.902822	0.434679
									24.15	0.637447	0.90347	0.434978
									24.16	0.637904	0.904118	0.435277
									24.17	0.638361	0.904765	0.435576
									24.18	0.638817	0.905413	0.435875
									24.19	0.639274	0.906061	0.436174
									24.2	0.639731	0.906708	0.436473
									24.21	0.640188	0.907356	0.436772
									24.22	0.640645	0.908004	0.437071
									24.23	0.641102	0.908651	0.43737
									24.24	0.641559	0.909299	0.437669
									24.25	0.642015	0.909947	0.437968
									24.26	0.642472	0.910594	0.438267
									24.27	0.642929	0.911242	0.438566
									24.28	0.643386	0.91189	0.438865
									24.29	0.643843	0.912537	0.439164
									24.3	0.6443	0.913185	0.439463
									24.31	0.644756	0.913833	0.439762
									24.32	0.645213	0.91448	0.440061
									24.33	0.64567	0.915128	0.44036
									24.34	0.646127	0.915776	0.440659
									24.35	0.646584	0.916423	0.440958
									24.36	0.647041	0.917071	0.441257
									24.37	0.647498	0.917719	0.441556
									24.38	0.647954	0.918366	0.441855
									24.39	0.648411	0.919014	0.442154
									24.4	0.648868	0.919662	0.442453
									24.41	0.649325	0.920309	0.442752
									24.42	0.649782	0.920957	0.443051
									24.43	0.650239	0.921605	0.44335
									24.44	0.650695	0.922252	0.443649
									24.45	0.651152	0.9229	0.443948
									24.46	0.651609	0.923548	0.444247
									24.47	0.652066	0.924195	0.444546
									24.48	0.652523	0.924843	0.444845
									24.49	0.65298	0.925491	0.445144
									24.5	0.653437	0.926138	0.445443
									24.51	0.653893	0.926786	0.445742
									24.52	0.65435	0.927434	0.446041
									24.53	0.654807	0.928081	0.44634
									24.54	0.655264	0.928729	0.446639
									24.55	0.655721	0.929377	0.446938
									24.56	0.656178	0.930024	0.447237
									24.57	0.656634	0.930672	0.447536
									24.58	0.657091	0.93132	0.447835
									24.59	0.657548	0.931967	0.448134
									24.6	0.658005	0.932615	0.448433
									24.61	0.658462	0.933263	0.448732
									24.62	0.658919	0.93391	0.449031
									24.63	0.659376	0.934558	0.44933
									24.64	0.659832	0.935206	0.449629
									24.65	0.660289	0.935853	0.449928
									24.66	0.660746	0.936501	0.450227
									24.67	0.661203	0.937149	0.450526
									24.68	0.66166	0.937796	0.450825
									24.69	0.662117	0.938444	0.451124
									24.7	0.662574	0.939092	0.451422
									24.71	0.66303	0.939739	0.451721
									24.72	0.663487	0.940387	0.45202
									24.73	0.663944	0.941035	0.452319
									24.74	0.664401	0.941682	0.452618
									24.75	0.664858	0.94233	0.452917
									24.76	0.665315	0.942978	0.453216
									24.77	0.665771	0.943625	0.453515
									24.78	0.666228	0.944273	0.453814
									24.79	0.666685	0.944921	0.454113
									24.8	0.667142	0.945568	0.454412
									24.81	0.667599	0.946216	0.454711
									24.82	0.668056	0.946864	0.45501
									24.83	0.668513	0.947511	0.455309
									24.84	0.668969	0.948159	0.455608
									24.85	0.669426	0.948807	0.455907
									24.86	0.669883	0.949454	0.456206
									24.87	0.67034	0.950102	0.456505
									24.88	0.670797	0.95075	0.456804
									24.89	0.671254	0.951397	0.457103
									24.9	0.67171	0.952045	0.457402
									24.91	0.672167	0.952693	0.457701
									24.92	0.672624	0.95334	0.458
									24.93	0.673081	0.953988	0.458299
									24.94	0.673538	0.954636	0.458598
									24.95	0.673995	0.955283	0.458897
									24.96	0.674452	0.955931	0.459196
									24.97	0.674908	0.956579	0.459495
									24.98	0.675365	0.957226	0.459794
									24.99	0.675822	0.957874	0.460093
									25	0.676279	0.958522	0.460392
									25.01	0.676736	0.959169	0.460691
									25.02	0.677193	0.959817	0.46099
									25.03	0.677649	0.960465	0.461289
									25.04	0.678106	0.961112	0.461588
									25.05	0.678563	0.96176	0.461887
									25.06	0.67902	0.962408	0.462186
									25.07	0.679477	0.963055	0.462485
									25.08	0.679934	0.963703	0.462784
									25.09	0.680391	0.964351	0.463083
									25.1	0.680847	0.964998	0.463382
									25.11	0.681304	0.965646	0.463681
									25.12	0.681761	0.966294	0.46398
									25.13	0.682218	0.966942	0.464279
									25.14	0.682675	0.967589	0.464578
									25.15	0.683132	0.968237	0.464877
									25.16	0.683588	0.968885	0.465176
									25.17	0.684045	0.969532	0.465475
									25.18	0.684502	0.97018	0.465774
									25.19	0.684959	0.970828	0.466073
									25.2	0.685416	0.971475	0.466372
									25.21	0.685873	0.972123	0.466671
									25.22	0.68633	0.972771	0.46697
									25.23	0.686786	0.973418	0.467269
									25.24	0.687243	0.974066	0.467568
									25.25	0.6877	0.974714	0.467867
									25.26	0.688157	0.975361	0.468166
									25.27	0.688614	0.976009	0.468465
									25.28	0.689071	0.976657	0.468764
									25.29	0.689527	0.977304	0.469063
									25.3	0.689984	0.977952	0.469362
									25.31	0.690441	0.9786	0.469661
									25.32	0.690898	0.979247	0.46996
									25.33	0.691355	0.979895	0.470259
									25.34	0.691812	0.980543	0.470558
									25.35	0.692269	0.98119	0.470857
									25.36	0.692725	0.981838	0.471156
									25.37	0.693182	0.982486	0.471455
									25.38	0.693639	0.983133	0.471753
									25.39	0.694096	0.983781	0.472052
									25.4	0.694553	0.984429	0.472351
									25.41	0.69501	0.985076	0.47265
									25.42	0.695466	0.985724	0.472949
									25.43	0.695923	0.986372	0.473248
									25.44	0.69638	0.987019	0.473547
									25.45	0.696837	0.987667	0.473846
									25.46	0.697294	0.988315	0.474145
									25.47	0.697751	0.988962	0.474444
									25.48	0.698208	0.98961	0.474743
									25.49	0.698664	0.990258	0.475042
									25.5	0.699121	0.990905	0.475341
									25.51	0.699578	0.991553	0.47564
									25.52	0.700035	0.992201	0.475939
									25.53	0.700492	0.992848	0.476238
									25.54	0.700949	0.993496	0.476537
									25.55	0.701405	0.994144	0.476836
									25.56	0.701862	0.994791	0.477135
									25.57	0.702319	0.995439	0.477434
									25.58	0.702776	0.996087	0.477733
									25.59	0.703233	0.996734	0.478032
									25.6	0.70369	0.997382	0.478331
									25.61	0.704147	0.99803	0.47863
									25.62	0.704603	0.998677	0.478929
									25.63	0.70506	0.999325	0.479228
									25.64	0.705517	0.999973	0.479527
									25.65	0.705974	1.00062	0.479826
									25.66	0.706431	1.00127	0.480125
									25.67	0.706888	1.00192	0.480424
									25.68	0.707345	1.00256	0.480723
									25.69	0.707801	1.00321	0.481022
									25.7	0.708258	1.00386	0.481321
									25.71	0.708715	1.00451	0.48162
									25.72	0.709172	1.00515	0.481919
									25.73	0.709629	1.0058	0.482218
									25.74	0.710086	1.00645	0.482517
									25.75	0.710542	1.0071	0.482816
									25.76	0.710999	1.00774	0.483115
									25.77	0.711456	1.00839	0.483414
									25.78	0.711913	1.00904	0.483713
									25.79	0.71237	1.00969	0.484012
									25.8	0.712827	1.01034	0.484311
									25.81	0.713284	1.01098	0.48461
									25.82	0.71374	1.01163	0.484909
									25.83	0.714197	1.01228	0.485208
									25.84	0.714654	1.01293	0.485507
									25.85	0.715111	1.01357	0.485806
									25.86	0.715568	1.01422	0.486105
									25.87	0.716025	1.01487	0.486404
									25.88	0.716481	1.01552	0.486703
									25.89	0.716938	1.01616	0.487002
									25.9	0.717395	1.01681	0.487301
									25.91	0.717852	1.01746	0.4876
									25.92	0.718309	1.01811	0.487899
									25.93	0.718766	1.01876	0.488198
									25.94	0.719223	1.0194	0.488497
									25.95	0.719679	1.02005	0.488796
									25.96	0.720136	1.0207	0.489095
									25.97	0.720593	1.02135	0.489394
									25.98	0.72105	1.02199	0.489693
									25.99	0.721507	1.02264	0.489992
									26	0.721964	1.02329	0.490291
									26.01	0.72242	1.02394	0.49059
									26.02	0.722877	1.02458	0.490889
									26.03	0.723334	1.02523	0.491188
									26.04	0.723791	1.02588	0.491487
									26.05	0.724248	1.02653	0.491786
									26.06	0.724705	1.02717	0.492084
									26.07	0.725162	1.02782	0.492383
									26.08	0.725618	1.02847	0.492682
									26.09	0.726075	1.02912	0.492981
									26.1	0.726532	1.02977	0.49328
									26.11	0.726989	1.03041	0.493579
									26.12	0.727446	1.03106	0.493878
									26.13	0.727903	1.03171	0.494177
									26.14	0.728359	1.03236	0.494476
									26.15	0.728816	1.033	0.494775
									26.16	0.729273	1.03365	0.495074
									26.17	0.72973	1.0343	0.495373
									26.18	0.730187	1.03495	0.495672
									26.19	0.730644	1.03559	0.495971
									26.2	0.731101	1.03624	0.49627
									26.21	0.731557	1.03689	0.496569
									26.22	0.732014	1.03754	0.496868
									26.23	0.732471	1.03819	0.497167
									26.24	0.732928	1.03883	0.497466
									26.25	0.733385	1.03948	0.497765
									26.26	0.733842	1.04013	0.498064
									26.27	0.734298	1.04078	0.498363
									26.28	0.734755	1.04142	0.498662
									26.29	0.735212	1.04207	0.498961
									26.3	0.735669	1.04272	0.49926
									26.31	0.736126	1.04337	0.499559
									26.32	0.736583	1.04401	0.499858
									26.33	0.73704	1.04466	0.500157
									26.34	0.737496	1.04531	0.500456
									26.35	0.737953	1.04596	0.500755
									26.36	0.73841	1.0466	0.501054
									26.37	0.738867	1.04725	0.501353
									26.38	0.739324	1.0479	0.501652
									26.39	0.739781	1.04855	0.501951
									26.4	0.740237	1.0492	0.50225
									26.41	0.740694	1.04984	0.502549
									26.42	0.741151	1.05049	0.502848
									26.43	0.741608	1.05114	0.503147
									26.44	0.742065	1.05179	0.503446
									26.45	0.742522	1.05243	0.503745
									26.46	0.742979	1.05308	0.504044
									26.47	0.743435	1.05373	0.504343
									26.48	0.743892	1.05438	0.504642
									26.49	0.744349	1.05502	0.504941
									26.5	0.744806	1.05567	0.50524
									26.51	0.745263	1.05632	0.505539
									26.52	0.74572	1.05697	0.505838
									26.53	0.746176	1.05762	0.506137
									26.54	0.746633	1.05826	0.506436
									26.55	0.74709	1.05891	0.506735
									26.56	0.747547	1.05956	0.507034
									26.57	0.748004	1.06021	0.507333
									26.58	0.748461	1.06085	0.507632
									26.59	0.748918	1.0615	0.507931
									26.6	0.749374	1.06215	0.50823
									26.61	0.749831	1.0628	0.508529
									26.62	0.750288	1.06344	0.508828
									26.63	0.750745	1.06409	0.509127
									26.64	0.751202	1.06474	0.509426
									26.65	0.751659	1.06539	0.509725
									26.66	0.752116	1.06603	0.510024
									26.67	0.752572	1.06668	0.510323
									26.68	0.753029	1.06733	0.510622
									26.69	0.753486	1.06798	0.510921
									26.7	0.753943	1.06863	0.51122
									26.71	0.7544	1.06927	0.511519
									26.72	0.754857	1.06992	0.511818
									26.73	0.755313	1.07057	0.512117
									26.74	0.75577	1.07122	0.512415
									26.75	0.756227	1.07186	0.512714
									26.76	0.756684	1.07251	0.513013
									26.77	0.757141	1.07316	0.513312
									26.78	0.757598	1.07381	0.513611
									26.79	0.758055	1.07445	0.51391
									26.8	0.758511	1.0751	0.514209
									26.81	0.758968	1.07575	0.514508
									26.82	0.759425	1.0764	0.514807
									26.83	0.759882	1.07705	0.515106
									26.84	0.760339	1.07769	0.515405
									26.85	0.760796	1.07834	0.515704
									26.86	0.761252	1.07899	0.516003
									26.87	0.761709	1.07964	0.516302
									26.88	0.762166	1.08028	0.516601
									26.89	0.762623	1.08093	0.5169
									26.9	0.76308	1.08158	0.517199
									26.91	0.763537	1.08223	0.517498
									26.92	0.763994	1.08287	0.517797
									26.93	0.76445	1.08352	0.518096
									26.94	0.764907	1.08417	0.518395
									26.95	0.765364	1.08482	0.518694
									26.96	0.765821	1.08547	0.518993
									26.97	0.766278	1.08611	0.519292
									26.98	0.766735	1.08676	0.519591
									26.99	0.767191	1.08741	0.51989
									27	0.767648	1.08806	0.520189
									27.01	0.768105	1.0887	0.520488
									27.02	0.768562	1.08935	0.520787
									27.03	0.769019	1.09	0.521086
									27.04	0.769476	1.09065	0.521385
									27.05	0.769933	1.09129	0.521684
									27.06	0.770389	1.09194	0.521983
									27.07	0.770846	1.09259	0.522282
									27.08	0.771303	1.09324	0.522581
									27.09	0.77176	1.09388	0.52288
									27.1	0.772217	1.09453	0.523179
									27.11	0.772674	1.09518	0.523478
									27.12	0.77313	1.09583	0.523777
									27.13	0.773587	1.09648	0.524076
									27.14	0.774044	1.09712	0.524375
									27.15	0.774501	1.09777	0.524674
									27.16	0.774958	1.09842	0.524973
									27.17	0.775415	1.09907	0.525272
									27.18	0.775872	1.09971	0.525571
									27.19	0.776328	1.10036	0.52587
									27.2	0.776785	1.10101	0.526169
									27.21	0.777242	1.10166	0.526468
									27.22	0.777699	1.1023	0.526767
									27.23	0.778156	1.10295	0.527066
									27.24	0.778613	1.1036	0.527365
									27.25	0.779069	1.10425	0.527664
									27.26	0.779526	1.1049	0.527963
									27.27	0.779983	1.10554	0.528262
									27.28	0.78044	1.10619	0.528561
									27.29	0.780897	1.10684	0.52886
									27.3	0.781354	1.10749	0.529159
									27.31	0.781811	1.10813	0.529458
									27.32	0.782267	1.10878	0.529757
									27.33	0.782724	1.10943	0.530056
									27.34	0.783181	1.11008	0.530355
									27.35	0.783638	1.11072	0.530654
									27.36	0.784095	1.11137	0.530953
									27.37	0.784552	1.11202	0.531252
									27.38	0.785008	1.11267	0.531551
									27.39	0.785465	1.11331	0.53185
									27.4	0.785922	1.11396	0.532149
									27.41	0.786379	1.11461	0.532448
									27.42	0.786836	1.11526	0.532746
									27.43	0.787293	1.11591	0.533045
									27.44	0.78775	1.11655	0.533344
									27.45	0.788206	1.1172	0.533643
									27.46	0.788663	1.11785	0.533942
									27.47	0.78912	1.1185	0.534241
									27.48	0.789577	1.11914	0.53454
									27.49	0.790034	1.11979	0.534839
									27.5	0.790491	1.12044	0.535138
									27.51	0.790947	1.12109	0.535437
									27.52	0.791404	1.12173	0.535736
									27.53	0.791861	1.12238	0.536035
									27.54	0.792318	1.12303	0.536334
									27.55	0.792775	1.12368	0.536633
									27.56	0.793232	1.12433	0.536932
									27.57	0.793689	1.12497	0.537231
									27.58	0.794145	1.12562	0.53753
									27.59	0.794602	1.12627	0.537829
									27.6	0.795059	1.12692	0.538128
									27.61	0.795516	1.12756	0.538427
									27.62	0.795973	1.12821	0.538726
									27.63	0.79643	1.12886	0.539025
									27.64	0.796887	1.12951	0.539324
									27.65	0.797343	1.13015	0.539623
									27.66	0.7978	1.1308	0.539922
									27.67	0.798257	1.13145	0.540221
									27.68	0.798714	1.1321	0.54052
									27.69	0.799171	1.13274	0.540819
									27.7	0.799628	1.13339	0.541118
									27.71	0.800084	1.13404	0.541417
									27.72	0.800541	1.13469	0.541716
									27.73	0.800998	1.13534	0.542015
									27.74	0.801455	1.13598	0.542314
									27.75	0.801912	1.13663	0.542613
									27.76	0.802369	1.13728	0.542912
									27.77	0.802826	1.13793	0.543211
									27.78	0.803282	1.13857	0.54351
									27.79	0.803739	1.13922	0.543809
									27.8	0.804196	1.13987	0.544108
									27.81	0.804653	1.14052	0.544407
									27.82	0.80511	1.14116	0.544706
									27.83	0.805567	1.14181	0.545005
									27.84	0.806023	1.14246	0.545304
									27.85	0.80648	1.14311	0.545603
									27.86	0.806937	1.14376	0.545902
									27.87	0.807394	1.1444	0.546201
									27.88	0.807851	1.14505	0.5465
									27.89	0.808308	1.1457	0.546799
									27.9	0.808765	1.14635	0.547098
									27.91	0.809221	1.14699	0.547397
									27.92	0.809678	1.14764	0.547696
									27.93	0.810135	1.14829	0.547995
									27.94	0.810592	1.14894	0.548294
									27.95	0.811049	1.14958	0.548593
									27.96	0.811506	1.15023	0.548892
									27.97	0.811962	1.15088	0.549191
									27.98	0.812419	1.15153	0.54949
									27.99	0.812876	1.15218	0.549789
									28	0.813333	1.15282	0.550088
									28.01	0.81379	1.15347	0.550387
									28.02	0.814247	1.15412	0.550686
									28.03	0.814704	1.15477	0.550985
									28.04	0.81516	1.15541	0.551284
									28.05	0.815617	1.15606	0.551583
									28.06	0.816074	1.15671	0.551882
									28.07	0.816531	1.15736	0.552181
									28.08	0.816988	1.158	0.55248
									28.09	0.817445	1.15865	0.552779
									28.1	0.817901	1.1593	0.553077
									28.11	0.818358	1.15995	0.553376
									28.12	0.818815	1.16059	0.553675
									28.13	0.819272	1.16124	0.553974
									28.14	0.819729	1.16189	0.554273
									28.15	0.820186	1.16254	0.554572
									28.16	0.820643	1.16319	0.554871
									28.17	0.821099	1.16383	0.55517
									28.18	0.821556	1.16448	0.555469
									28.19	0.822013	1.16513	0.555768
									28.2	0.82247	1.16578	0.556067
									28.21	0.822927	1.16642	0.556366
									28.22	0.823384	1.16707	0.556665
									28.23	0.82384	1.16772	0.556964
									28.24	0.824297	1.16837	0.557263
									28.25	0.824754	1.16901	0.557562
									28.26	0.825211	1.16966	0.557861
									28.27	0.825668	1.17031	0.55816
									28.28	0.826125	1.17096	0.558459
									28.29	0.826582	1.17161	0.558758
									28.3	0.827038	1.17225	0.559057
									28.31	0.827495	1.1729	0.559356
									28.32	0.827952	1.17355	0.559655
									28.33	0.828409	1.1742	0.559954
									28.34	0.828866	1.17484	0.560253
									28.35	0.829323	1.17549	0.560552
									28.36	0.829779	1.17614	0.560851
									28.37	0.830236	1.17679	0.56115
									28.38	0.830693	1.17743	0.561449
									28.39	0.83115	1.17808	0.561748
									28.4	0.831607	1.17873	0.562047
									28.41	0.832064	1.17938	0.562346
									28.42	0.832521	1.18002	0.562645
									28.43	0.832977	1.18067	0.562944
									28.44	0.833434	1.18132	0.563243
									28.45	0.833891	1.18197	0.563542
									28.46	0.834348	1.18262	0.563841
									28.47	0.834805	1.18326	0.56414
									28.48	0.835262	1.18391	0.564439
									28.49	0.835718	1.18456	0.564738
									28.5	0.836175	1.18521	0.565037
									28.51	0.836632	1.18585	0.565336
									28.52	0.837089	1.1865	0.565635
									28.53	0.837546	1.18715	0.565934
									28.54	0.838003	1.1878	0.566233
									28.55	0.83846	1.18844	0.566532
									28.56	0.838916	1.18909	0.566831
									28.57	0.839373	1.18974	0.56713
									28.58	0.83983	1.19039	0.567429
									28.59	0.840287	1.19104	0.567728
									28.6	0.840744	1.19168	0.568027
									28.61	0.841201	1.19233	0.568326
									28.62	0.841658	1.19298	0.568625
									28.63	0.842114	1.19363	0.568924
									28.64	0.842571	1.19427	0.569223
									28.65	0.843028	1.19492	0.569522
									28.66	0.843485	1.19557	0.569821
									28.67	0.843942	1.19622	0.57012
									28.68	0.844399	1.19686	0.570419
									28.69	0.844855	1.19751	0.570718
									28.7	0.845312	1.19816	0.571017
									28.71	0.845769	1.19881	0.571316
									28.72	0.846226	1.19945	0.571615
									28.73	0.846683	1.2001	0.571914
									28.74	0.84714	1.20075	0.572213
									28.75	0.847597	1.2014	0.572512
									28.76	0.848053	1.20205	0.572811
									28.77	0.84851	1.20269	0.57311
									28.78	0.848967	1.20334	0.573408
									28.79	0.849424	1.20399	0.573707
									28.8	0.849881	1.20464	0.574006
									28.81	0.850338	1.20528	0.574305
									28.82	0.850794	1.20593	0.574604
									28.83	0.851251	1.20658	0.574903
									28.84	0.851708	1.20723	0.575202
									28.85	0.852165	1.20787	0.575501
									28.86	0.852622	1.20852	0.5758
									28.87	0.853079	1.20917	0.576099
									28.88	0.853536	1.20982	0.576398
									28.89	0.853992	1.21047	0.576697
									28.9	0.854449	1.21111	0.576996
									28.91	0.854906	1.21176	0.577295
									28.92	0.855363	1.21241	0.577594
									28.93	0.85582	1.21306	0.577893
									28.94	0.856277	1.2137	0.578192
									28.95	0.856733	1.21435	0.578491
									28.96	0.85719	1.215	0.57879
									28.97	0.857647	1.21565	0.579089
									28.98	0.858104	1.21629	0.579388
									28.99	0.858561	1.21694	0.579687
									29	0.859018	1.21759	0.579986
									29.01	0.859475	1.21824	0.580285
									29.02	0.859931	1.21889	0.580584
									29.03	0.860388	1.21953	0.580883
									29.04	0.860845	1.22018	0.581182
									29.05	0.861302	1.22083	0.581481
									29.06	0.861759	1.22148	0.58178
									29.07	0.862216	1.22212	0.582079
									29.08	0.862672	1.22277	0.582378
									29.09	0.863129	1.22342	0.582677
									29.1	0.863586	1.22407	0.582976
									29.11	0.864043	1.22471	0.583275
									29.12	0.8645	1.22536	0.583574
									29.13	0.864957	1.22601	0.583873
									29.14	0.865414	1.22666	0.584172
									29.15	0.86587	1.2273	0.584471
									29.16	0.866327	1.22795	0.58477
									29.17	0.866784	1.2286	0.585069
									29.18	0.867241	1.22925	0.585368
									29.19	0.867698	1.2299	0.585667
									29.2	0.868155	1.23054	0.585966
									29.21	0.868611	1.23119	0.586265
									29.22	0.869068	1.23184	0.586564
									29.23	0.869525	1.23249	0.586863
									29.24	0.869982	1.23313	0.587162
									29.25	0.870439	1.23378	0.587461
									29.26	0.870896	1.23443	0.58776
									29.27	0.871353	1.23508	0.588059
									29.28	0.871809	1.23572	0.588358
									29.29	0.872266	1.23637	0.588657
									29.3	0.872723	1.23702	0.588956
									29.31	0.87318	1.23767	0.589255
									29.32	0.873637	1.23832	0.589554
									29.33	0.874094	1.23896	0.589853
									29.34	0.87455	1.23961	0.590152
									29.35	0.875007	1.24026	0.590451
									29.36	0.875464	1.24091	0.59075
									29.37	0.875921	1.24155	0.591049
									29.38	0.876378	1.2422	0.591348
									29.39	0.876835	1.24285	0.591647
									29.4	0.877292	1.2435	0.591946
									29.41	0.877748	1.24414	0.592245
									29.42	0.878205	1.24479	0.592544
									29.43	0.878662	1.24544	0.592843
									29.44	0.879119	1.24609	0.593142
									29.45	0.879576	1.24673	0.593441
									29.46	0.880033	1.24738	0.593739
									29.47	0.880489	1.24803	0.594038
									29.48	0.880946	1.24868	0.594337
									29.49	0.881403	1.24933	0.594636
									29.5	0.88186	1.24997	0.594935
									29.51	0.882317	1.25062	0.595234
									29.52	0.882774	1.25127	0.595533
									29.53	0.883231	1.25192	0.595832
									29.54	0.883687	1.25256	0.596131
									29.55	0.884144	1.25321	0.59643
									29.56	0.884601	1.25386	0.596729
									29.57	0.885058	1.25451	0.597028
[truncated: 6,043 more rows]

## Sheet: Fig1e - avg. dehyd. induced str
RH (%)	Error x	Stress (MPa)	error y	RH (%)	Error x	Stress (MPa)	error y	RH (%)	Error x	Stress (MPa)	error y
		Silk-H				Silk-M				Silk-L
90	0	0	0	83.9	5.17977	0	0	88.8333	1.10151	0.0733333	0.127017
78.3333	2.88675	0	0	71.1667	3.80832	0.0166667	0.0208167	79.3333	0.802081	0.833333	0.932166
71.6667	2.88675	0	0	58	2.53574	1.35667	1.57931	68.8333	0.862168	2.58333	2.49412
60	0	0	0	46.4	3.34515	4.79333	1.40646	58.7333	0.305505	6.68333	4.03189
50	0	0	0	33.8667	1.07858	8.29333	1.30791	47.7667	1.88237	10.98	4.35779
39.6333	0.635085	0.419333	0.726307	21.9667	0.80829	11.6133	1.21632	39.55	0.212132	12.33	2.46073
30.0667	0.11547	1.04333	1.80711	10.2	0.141421	14.54	2.74357	31.3	2.36432	17.09	2.97081
19.6667	0.404145	4	1.39825					20.4667	0.585947	21.7867	3.44082
10.0667	0.11547	6.31	2.39902					9.93333	0.351188	27.0667	3.0694

## Sheet: Fig1e - point linear fit 
RH (%)	Silk-H	RH (%)	Silk-M	RH (%)	Silk-L	RH (%)	Silk-H fit	RH (%)	Silk-M fit	RH (%)	Silk-L fit
	Stress (MPa)		Stress (MPa)		Stress (MPa)		Stress (MPa)		Stress (MPa)		Stress (MPa)
19	3.09	73.8	0.04	69	1.96	10	6.02289	10	14.4575	9.6	25.9237
10	4.9	59.1	0.22	58.4	4.11	10.01	6.02122	10.01	14.4549	9.61	25.9199
19	3.3	50.2	3.7	48.7	7.25	10.02	6.01956	10.02	14.4523	9.62	25.916
10	4.95	35.1	7.45	39.4	10.59	10.03	6.01789	10.03	14.4498	9.63	25.9121
38.9	1.258	22.7	10.27	29.6	13.72	10.04	6.01622	10.04	14.4472	9.64	25.9083
30.2	3.13	10.1	12.6	20.7	17.85	10.05	6.01456	10.05	14.4446	9.65	25.9044
19.9	5.61	66.8	0.1	10.3	23.73	10.06	6.01289	10.06	14.442	9.66	25.9006
10.2	9.08	55.1	3.16	78.5	0.66	10.07	6.01123	10.07	14.4395	9.67	25.8967
		43.9	6.38	67.9	5.33	10.08	6.00956	10.08	14.4369	9.68	25.8928
		33.1	9.8	59	11.33	10.09	6.00789	10.09	14.4343	9.69	25.889
		21.1	11.93	45.6	15.77	10.1	6.00623	10.1	14.4318	9.7	25.8851
		59.8	0.69	34	19.33	10.11	6.00456	10.11	14.4292	9.71	25.8812
		45.1	4.3	20.9	24.22	10.12	6.00289	10.12	14.4266	9.72	25.8774
		33.4	7.63	9.9	29.77	10.13	6.00123	10.13	14.424	9.73	25.8735
		22.1	12.64	79.4	1.84	10.14	5.99956	10.14	14.4215	9.74	25.8697
		10.3	16.48	69.6	0.46	10.15	5.99789	10.15	14.4189	9.75	25.8658
				58.8	4.61	10.16	5.99623	10.16	14.4163	9.76	25.8619
				49	9.92	10.17	5.99456	10.17	14.4137	9.77	25.8581
				39.7	14.07	10.18	5.99289	10.18	14.4112	9.78	25.8542
				30.3	18.22	10.19	5.99123	10.19	14.4086	9.79	25.8503
				19.8	23.29	10.2	5.98956	10.2	14.406	9.8	25.8465
				9.6	27.7	10.21	5.98789	10.21	14.4035	9.81	25.8426
						10.22	5.98623	10.22	14.4009	9.82	25.8388
						10.23	5.98456	10.23	14.3983	9.83	25.8349
						10.24	5.9829	10.24	14.3957	9.84	25.831
						10.25	5.98123	10.25	14.3932	9.85	25.8272
						10.26	5.97956	10.26	14.3906	9.86	25.8233
						10.27	5.9779	10.27	14.388	9.87	25.8195
						10.28	5.97623	10.28	14.3854	9.88	25.8156
						10.29	5.97456	10.29	14.3829	9.89	25.8117
						10.3	5.9729	10.3	14.3803	9.9	25.8079
						10.31	5.97123	10.31	14.3777	9.91	25.804
						10.32	5.96956	10.32	14.3752	9.92	25.8001
						10.33	5.9679	10.33	14.3726	9.93	25.7963
						10.34	5.96623	10.34	14.37	9.94	25.7924
						10.35	5.96456	10.35	14.3674	9.95	25.7886
						10.36	5.9629	10.36	14.3649	9.96	25.7847
						10.37	5.96123	10.37	14.3623	9.97	25.7808
						10.38	5.95956	10.38	14.3597	9.98	25.777
						10.39	5.9579	10.39	14.3571	9.99	25.7731
						10.4	5.95623	10.4	14.3546	10	25.7692
						10.41	5.95457	10.41	14.352	10.01	25.7654
						10.42	5.9529	10.42	14.3494	10.02	25.7615
						10.43	5.95123	10.43	14.3469	10.03	25.7577
						10.44	5.94957	10.44	14.3443	10.04	25.7538
						10.45	5.9479	10.45	14.3417	10.05	25.7499
						10.46	5.94623	10.46	14.3391	10.06	25.7461
						10.47	5.94457	10.47	14.3366	10.07	25.7422
						10.48	5.9429	10.48	14.334	10.08	25.7383
						10.49	5.94123	10.49	14.3314	10.09	25.7345
						10.5	5.93957	10.5	14.3288	10.1	25.7306
						10.51	5.9379	10.51	14.3263	10.11	25.7268
						10.52	5.93623	10.52	14.3237	10.12	25.7229
						10.53	5.93457	10.53	14.3211	10.13	25.719
						10.54	5.9329	10.54	14.3186	10.14	25.7152
						10.55	5.93123	10.55	14.316	10.15	25.7113
						10.56	5.92957	10.56	14.3134	10.16	25.7075
						10.57	5.9279	10.57	14.3108	10.17	25.7036
						10.58	5.92624	10.58	14.3083	10.18	25.6997
						10.59	5.92457	10.59	14.3057	10.19	25.6959
						10.6	5.9229	10.6	14.3031	10.2	25.692
						10.61	5.92124	10.61	14.3005	10.21	25.6881
						10.62	5.91957	10.62	14.298	10.22	25.6843
						10.63	5.9179	10.63	14.2954	10.23	25.6804
						10.64	5.91624	10.64	14.2928	10.24	25.6766
						10.65	5.91457	10.65	14.2903	10.25	25.6727
						10.66	5.9129	10.66	14.2877	10.26	25.6688
						10.67	5.91124	10.67	14.2851	10.27	25.665
						10.68	5.90957	10.68	14.2825	10.28	25.6611
						10.69	5.9079	10.69	14.28	10.29	25.6572
						10.7	5.90624	10.7	14.2774	10.3	25.6534
						10.71	5.90457	10.71	14.2748	10.31	25.6495
						10.72	5.9029	10.72	14.2722	10.32	25.6457
						10.73	5.90124	10.73	14.2697	10.33	25.6418
						10.74	5.89957	10.74	14.2671	10.34	25.6379
						10.75	5.89791	10.75	14.2645	10.35	25.6341
						10.76	5.89624	10.76	14.262	10.36	25.6302
						10.77	5.89457	10.77	14.2594	10.37	25.6264
						10.78	5.89291	10.78	14.2568	10.38	25.6225
						10.79	5.89124	10.79	14.2542	10.39	25.6186
						10.8	5.88957	10.8	14.2517	10.4	25.6148
						10.81	5.88791	10.81	14.2491	10.41	25.6109
						10.82	5.88624	10.82	14.2465	10.42	25.607
						10.83	5.88457	10.83	14.2439	10.43	25.6032
						10.84	5.88291	10.84	14.2414	10.44	25.5993
						10.85	5.88124	10.85	14.2388	10.45	25.5955
						10.86	5.87957	10.86	14.2362	10.46	25.5916
						10.87	5.87791	10.87	14.2337	10.47	25.5877
						10.88	5.87624	10.88	14.2311	10.48	25.5839
						10.89	5.87457	10.89	14.2285	10.49	25.58
						10.9	5.87291	10.9	14.2259	10.5	25.5761
						10.91	5.87124	10.91	14.2234	10.51	25.5723
						10.92	5.86958	10.92	14.2208	10.52	25.5684
						10.93	5.86791	10.93	14.2182	10.53	25.5646
						10.94	5.86624	10.94	14.2156	10.54	25.5607
						10.95	5.86458	10.95	14.2131	10.55	25.5568
						10.96	5.86291	10.96	14.2105	10.56	25.553
						10.97	5.86124	10.97	14.2079	10.57	25.5491
						10.98	5.85958	10.98	14.2054	10.58	25.5452
						10.99	5.85791	10.99	14.2028	10.59	25.5414
						11	5.85624	11	14.2002	10.6	25.5375
						11.01	5.85458	11.01	14.1976	10.61	25.5337
						11.02	5.85291	11.02	14.1951	10.62	25.5298
						11.03	5.85124	11.03	14.1925	10.63	25.5259
						11.04	5.84958	11.04	14.1899	10.64	25.5221
						11.05	5.84791	11.05	14.1873	10.65	25.5182
						11.06	5.84624	11.06	14.1848	10.66	25.5144
						11.07	5.84458	11.07	14.1822	10.67	25.5105
						11.08	5.84291	11.08	14.1796	10.68	25.5066
						11.09	5.84125	11.09	14.1771	10.69	25.5028
						11.1	5.83958	11.1	14.1745	10.7	25.4989
						11.11	5.83791	11.11	14.1719	10.71	25.495
						11.12	5.83625	11.12	14.1693	10.72	25.4912
						11.13	5.83458	11.13	14.1668	10.73	25.4873
						11.14	5.83291	11.14	14.1642	10.74	25.4835
						11.15	5.83125	11.15	14.1616	10.75	25.4796
						11.16	5.82958	11.16	14.159	10.76	25.4757
						11.17	5.82791	11.17	14.1565	10.77	25.4719
						11.18	5.82625	11.18	14.1539	10.78	25.468
						11.19	5.82458	11.19	14.1513	10.79	25.4641
						11.2	5.82291	11.2	14.1488	10.8	25.4603
						11.21	5.82125	11.21	14.1462	10.81	25.4564
						11.22	5.81958	11.22	14.1436	10.82	25.4526
						11.23	5.81791	11.23	14.141	10.83	25.4487
						11.24	5.81625	11.24	14.1385	10.84	25.4448
						11.25	5.81458	11.25	14.1359	10.85	25.441
						11.26	5.81292	11.26	14.1333	10.86	25.4371
						11.27	5.81125	11.27	14.1307	10.87	25.4333
						11.28	5.80958	11.28	14.1282	10.88	25.4294
						11.29	5.80792	11.29	14.1256	10.89	25.4255
						11.3	5.80625	11.3	14.123	10.9	25.4217
						11.31	5.80458	11.31	14.1204	10.91	25.4178
						11.32	5.80292	11.32	14.1179	10.92	25.4139
						11.33	5.80125	11.33	14.1153	10.93	25.4101
						11.34	5.79958	11.34	14.1127	10.94	25.4062
						11.35	5.79792	11.35	14.1102	10.95	25.4024
						11.36	5.79625	11.36	14.1076	10.96	25.3985
						11.37	5.79458	11.37	14.105	10.97	25.3946
						11.38	5.79292	11.38	14.1024	10.98	25.3908
						11.39	5.79125	11.39	14.0999	10.99	25.3869
						11.4	5.78958	11.4	14.0973	11	25.383
						11.41	5.78792	11.41	14.0947	11.01	25.3792
						11.42	5.78625	11.42	14.0921	11.02	25.3753
						11.43	5.78459	11.43	14.0896	11.03	25.3715
						11.44	5.78292	11.44	14.087	11.04	25.3676
						11.45	5.78125	11.45	14.0844	11.05	25.3637
						11.46	5.77959	11.46	14.0819	11.06	25.3599
						11.47	5.77792	11.47	14.0793	11.07	25.356
						11.48	5.77625	11.48	14.0767	11.08	25.3521
						11.49	5.77459	11.49	14.0741	11.09	25.3483
						11.5	5.77292	11.5	14.0716	11.1	25.3444
						11.51	5.77125	11.51	14.069	11.11	25.3406
						11.52	5.76959	11.52	14.0664	11.12	25.3367
						11.53	5.76792	11.53	14.0638	11.13	25.3328
						11.54	5.76625	11.54	14.0613	11.14	25.329
						11.55	5.76459	11.55	14.0587	11.15	25.3251
						11.56	5.76292	11.56	14.0561	11.16	25.3213
						11.57	5.76126	11.57	14.0536	11.17	25.3174
						11.58	5.75959	11.58	14.051	11.18	25.3135
						11.59	5.75792	11.59	14.0484	11.19	25.3097
						11.6	5.75626	11.6	14.0458	11.2	25.3058
						11.61	5.75459	11.61	14.0433	11.21	25.3019
						11.62	5.75292	11.62	14.0407	11.22	25.2981
						11.63	5.75126	11.63	14.0381	11.23	25.2942
						11.64	5.74959	11.64	14.0355	11.24	25.2904
						11.65	5.74792	11.65	14.033	11.25	25.2865
						11.66	5.74626	11.66	14.0304	11.26	25.2826
						11.67	5.74459	11.67	14.0278	11.27	25.2788
						11.68	5.74292	11.68	14.0253	11.28	25.2749
						11.69	5.74126	11.69	14.0227	11.29	25.271
						11.7	5.73959	11.7	14.0201	11.3	25.2672
						11.71	5.73792	11.71	14.0175	11.31	25.2633
						11.72	5.73626	11.72	14.015	11.32	25.2595
						11.73	5.73459	11.73	14.0124	11.33	25.2556
						11.74	5.73293	11.74	14.0098	11.34	25.2517
						11.75	5.73126	11.75	14.0072	11.35	25.2479
						11.76	5.72959	11.76	14.0047	11.36	25.244
						11.77	5.72793	11.77	14.0021	11.37	25.2401
						11.78	5.72626	11.78	13.9995	11.38	25.2363
						11.79	5.72459	11.79	13.997	11.39	25.2324
						11.8	5.72293	11.8	13.9944	11.4	25.2286
						11.81	5.72126	11.81	13.9918	11.41	25.2247
						11.82	5.71959	11.82	13.9892	11.42	25.2208
						11.83	5.71793	11.83	13.9867	11.43	25.217
						11.84	5.71626	11.84	13.9841	11.44	25.2131
						11.85	5.71459	11.85	13.9815	11.45	25.2093
						11.86	5.71293	11.86	13.9789	11.46	25.2054
						11.87	5.71126	11.87	13.9764	11.47	25.2015
						11.88	5.70959	11.88	13.9738	11.48	25.1977
						11.89	5.70793	11.89	13.9712	11.49	25.1938
						11.9	5.70626	11.9	13.9687	11.5	25.1899
						11.91	5.7046	11.91	13.9661	11.51	25.1861
						11.92	5.70293	11.92	13.9635	11.52	25.1822
						11.93	5.70126	11.93	13.9609	11.53	25.1784
						11.94	5.6996	11.94	13.9584	11.54	25.1745
						11.95	5.69793	11.95	13.9558	11.55	25.1706
						11.96	5.69626	11.96	13.9532	11.56	25.1668
						11.97	5.6946	11.97	13.9506	11.57	25.1629
						11.98	5.69293	11.98	13.9481	11.58	25.159
						11.99	5.69126	11.99	13.9455	11.59	25.1552
						12	5.6896	12	13.9429	11.6	25.1513
						12.01	5.68793	12.01	13.9404	11.61	25.1475
						12.02	5.68626	12.02	13.9378	11.62	25.1436
						12.03	5.6846	12.03	13.9352	11.63	25.1397
						12.04	5.68293	12.04	13.9326	11.64	25.1359
						12.05	5.68126	12.05	13.9301	11.65	25.132
						12.06	5.6796	12.06	13.9275	11.66	25.1282
						12.07	5.67793	12.07	13.9249	11.67	25.1243
						12.08	5.67627	12.08	13.9223	11.68	25.1204
						12.09	5.6746	12.09	13.9198	11.69	25.1166
						12.1	5.67293	12.1	13.9172	11.7	25.1127
						12.11	5.67127	12.11	13.9146	11.71	25.1088
						12.12	5.6696	12.12	13.9121	11.72	25.105
						12.13	5.66793	12.13	13.9095	11.73	25.1011
						12.14	5.66627	12.14	13.9069	11.74	25.0973
						12.15	5.6646	12.15	13.9043	11.75	25.0934
						12.16	5.66293	12.16	13.9018	11.76	25.0895
						12.17	5.66127	12.17	13.8992	11.77	25.0857
						12.18	5.6596	12.18	13.8966	11.78	25.0818
						12.19	5.65793	12.19	13.894	11.79	25.0779
						12.2	5.65627	12.2	13.8915	11.8	25.0741
						12.21	5.6546	12.21	13.8889	11.81	25.0702
						12.22	5.65293	12.22	13.8863	11.82	25.0664
						12.23	5.65127	12.23	13.8838	11.83	25.0625
						12.24	5.6496	12.24	13.8812	11.84	25.0586
						12.25	5.64794	12.25	13.8786	11.85	25.0548
						12.26	5.64627	12.26	13.876	11.86	25.0509
						12.27	5.6446	12.27	13.8735	11.87	25.047
						12.28	5.64294	12.28	13.8709	11.88	25.0432
						12.29	5.64127	12.29	13.8683	11.89	25.0393
						12.3	5.6396	12.3	13.8657	11.9	25.0355
						12.31	5.63794	12.31	13.8632	11.91	25.0316
						12.32	5.63627	12.32	13.8606	11.92	25.0277
						12.33	5.6346	12.33	13.858	11.93	25.0239
						12.34	5.63294	12.34	13.8555	11.94	25.02
						12.35	5.63127	12.35	13.8529	11.95	25.0162
						12.36	5.6296	12.36	13.8503	11.96	25.0123
						12.37	5.62794	12.37	13.8477	11.97	25.0084
						12.38	5.62627	12.38	13.8452	11.98	25.0046
						12.39	5.6246	12.39	13.8426	11.99	25.0007
						12.4	5.62294	12.4	13.84	12	24.9968
						12.41	5.62127	12.41	13.8374	12.01	24.993
						12.42	5.61961	12.42	13.8349	12.02	24.9891
						12.43	5.61794	12.43	13.8323	12.03	24.9853
						12.44	5.61627	12.44	13.8297	12.04	24.9814
						12.45	5.61461	12.45	13.8272	12.05	24.9775
						12.46	5.61294	12.46	13.8246	12.06	24.9737
						12.47	5.61127	12.47	13.822	12.07	24.9698
						12.48	5.60961	12.48	13.8194	12.08	24.9659
						12.49	5.60794	12.49	13.8169	12.09	24.9621
						12.5	5.60627	12.5	13.8143	12.1	24.9582
						12.51	5.60461	12.51	13.8117	12.11	24.9544
						12.52	5.60294	12.52	13.8091	12.12	24.9505
						12.53	5.60127	12.53	13.8066	12.13	24.9466
						12.54	5.59961	12.54	13.804	12.14	24.9428
						12.55	5.59794	12.55	13.8014	12.15	24.9389
						12.56	5.59627	12.56	13.7989	12.16	24.935
						12.57	5.59461	12.57	13.7963	12.17	24.9312
						12.58	5.59294	12.58	13.7937	12.18	24.9273
						12.59	5.59128	12.59	13.7911	12.19	24.9235
						12.6	5.58961	12.6	13.7886	12.2	24.9196
						12.61	5.58794	12.61	13.786	12.21	24.9157
						12.62	5.58628	12.62	13.7834	12.22	24.9119
						12.63	5.58461	12.63	13.7808	12.23	24.908
						12.64	5.58294	12.64	13.7783	12.24	24.9042
						12.65	5.58128	12.65	13.7757	12.25	24.9003
						12.66	5.57961	12.66	13.7731	12.26	24.8964
						12.67	5.57794	12.67	13.7706	12.27	24.8926
						12.68	5.57628	12.68	13.768	12.28	24.8887
						12.69	5.57461	12.69	13.7654	12.29	24.8848
						12.7	5.57294	12.7	13.7628	12.3	24.881
						12.71	5.57128	12.71	13.7603	12.31	24.8771
						12.72	5.56961	12.72	13.7577	12.32	24.8733
						12.73	5.56794	12.73	13.7551	12.33	24.8694
						12.74	5.56628	12.74	13.7525	12.34	24.8655
						12.75	5.56461	12.75	13.75	12.35	24.8617
						12.76	5.56295	12.76	13.7474	12.36	24.8578
						12.77	5.56128	12.77	13.7448	12.37	24.8539
						12.78	5.55961	12.78	13.7423	12.38	24.8501
						12.79	5.55795	12.79	13.7397	12.39	24.8462
						12.8	5.55628	12.8	13.7371	12.4	24.8424
						12.81	5.55461	12.81	13.7345	12.41	24.8385
						12.82	5.55295	12.82	13.732	12.42	24.8346
						12.83	5.55128	12.83	13.7294	12.43	24.8308
						12.84	5.54961	12.84	13.7268	12.44	24.8269
						12.85	5.54795	12.85	13.7242	12.45	24.8231
						12.86	5.54628	12.86	13.7217	12.46	24.8192
						12.87	5.54461	12.87	13.7191	12.47	24.8153
						12.88	5.54295	12.88	13.7165	12.48	24.8115
						12.89	5.54128	12.89	13.714	12.49	24.8076
						12.9	5.53961	12.9	13.7114	12.5	24.8037
						12.91	5.53795	12.91	13.7088	12.51	24.7999
						12.92	5.53628	12.92	13.7062	12.52	24.796
						12.93	5.53462	12.93	13.7037	12.53	24.7922
						12.94	5.53295	12.94	13.7011	12.54	24.7883
						12.95	5.53128	12.95	13.6985	12.55	24.7844
						12.96	5.52962	12.96	13.6959	12.56	24.7806
						12.97	5.52795	12.97	13.6934	12.57	24.7767
						12.98	5.52628	12.98	13.6908	12.58	24.7728
						12.99	5.52462	12.99	13.6882	12.59	24.769
						13	5.52295	13	13.6857	12.6	24.7651
						13.01	5.52128	13.01	13.6831	12.61	24.7613
						13.02	5.51962	13.02	13.6805	12.62	24.7574
						13.03	5.51795	13.03	13.6779	12.63	24.7535
						13.04	5.51628	13.04	13.6754	12.64	24.7497
						13.05	5.51462	13.05	13.6728	12.65	24.7458
						13.06	5.51295	13.06	13.6702	12.66	24.7419
						13.07	5.51129	13.07	13.6676	12.67	24.7381
						13.08	5.50962	13.08	13.6651	12.68	24.7342
						13.09	5.50795	13.09	13.6625	12.69	24.7304
						13.1	5.50629	13.1	13.6599	12.7	24.7265
						13.11	5.50462	13.11	13.6574	12.71	24.7226
						13.12	5.50295	13.12	13.6548	12.72	24.7188
						13.13	5.50129	13.13	13.6522	12.73	24.7149
						13.14	5.49962	13.14	13.6496	12.74	24.7111
						13.15	5.49795	13.15	13.6471	12.75	24.7072
						13.16	5.49629	13.16	13.6445	12.76	24.7033
						13.17	5.49462	13.17	13.6419	12.77	24.6995
						13.18	5.49295	13.18	13.6393	12.78	24.6956
						13.19	5.49129	13.19	13.6368	12.79	24.6917
						13.2	5.48962	13.2	13.6342	12.8	24.6879
						13.21	5.48795	13.21	13.6316	12.81	24.684
						13.22	5.48629	13.22	13.6291	12.82	24.6802
						13.23	5.48462	13.23	13.6265	12.83	24.6763
						13.24	5.48296	13.24	13.6239	12.84	24.6724
						13.25	5.48129	13.25	13.6213	12.85	24.6686
						13.26	5.47962	13.26	13.6188	12.86	24.6647
						13.27	5.47796	13.27	13.6162	12.87	24.6608
						13.28	5.47629	13.28	13.6136	12.88	24.657
						13.29	5.47462	13.29	13.611	12.89	24.6531
						13.3	5.47296	13.3	13.6085	12.9	24.6493
						13.31	5.47129	13.31	13.6059	12.91	24.6454
						13.32	5.46962	13.32	13.6033	12.92	24.6415
						13.33	5.46796	13.33	13.6008	12.93	24.6377
						13.34	5.46629	13.34	13.5982	12.94	24.6338
						13.35	5.46462	13.35	13.5956	12.95	24.63
						13.36	5.46296	13.36	13.593	12.96	24.6261
						13.37	5.46129	13.37	13.5905	12.97	24.6222
						13.38	5.45962	13.38	13.5879	12.98	24.6184
						13.39	5.45796	13.39	13.5853	12.99	24.6145
						13.4	5.45629	13.4	13.5827	13	24.6106
						13.41	5.45463	13.41	13.5802	13.01	24.6068
						13.42	5.45296	13.42	13.5776	13.02	24.6029
						13.43	5.45129	13.43	13.575	13.03	24.5991
						13.44	5.44963	13.44	13.5725	13.04	24.5952
						13.45	5.44796	13.45	13.5699	13.05	24.5913
						13.46	5.44629	13.46	13.5673	13.06	24.5875
						13.47	5.44463	13.47	13.5647	13.07	24.5836
						13.48	5.44296	13.48	13.5622	13.08	24.5797
						13.49	5.44129	13.49	13.5596	13.09	24.5759
						13.5	5.43963	13.5	13.557	13.1	24.572
						13.51	5.43796	13.51	13.5544	13.11	24.5682
						13.52	5.43629	13.52	13.5519	13.12	24.5643
						13.53	5.43463	13.53	13.5493	13.13	24.5604
						13.54	5.43296	13.54	13.5467	13.14	24.5566
						13.55	5.43129	13.55	13.5442	13.15	24.5527
						13.56	5.42963	13.56	13.5416	13.16	24.5488
						13.57	5.42796	13.57	13.539	13.17	24.545
						13.58	5.4263	13.58	13.5364	13.18	24.5411
						13.59	5.42463	13.59	13.5339	13.19	24.5373
						13.6	5.42296	13.6	13.5313	13.2	24.5334
						13.61	5.4213	13.61	13.5287	13.21	24.5295
						13.62	5.41963	13.62	13.5261	13.22	24.5257
						13.63	5.41796	13.63	13.5236	13.23	24.5218
						13.64	5.4163	13.64	13.521	13.24	24.518
						13.65	5.41463	13.65	13.5184	13.25	24.5141
						13.66	5.41296	13.66	13.5159	13.26	24.5102
						13.67	5.4113	13.67	13.5133	13.27	24.5064
						13.68	5.40963	13.68	13.5107	13.28	24.5025
						13.69	5.40796	13.69	13.5081	13.29	24.4986
						13.7	5.4063	13.7	13.5056	13.3	24.4948
						13.71	5.40463	13.71	13.503	13.31	24.4909
						13.72	5.40296	13.72	13.5004	13.32	24.4871
						13.73	5.4013	13.73	13.4978	13.33	24.4832
						13.74	5.39963	13.74	13.4953	13.34	24.4793
						13.75	5.39797	13.75	13.4927	13.35	24.4755
						13.76	5.3963	13.76	13.4901	13.36	24.4716
						13.77	5.39463	13.77	13.4876	13.37	24.4677
						13.78	5.39297	13.78	13.485	13.38	24.4639
						13.79	5.3913	13.79	13.4824	13.39	24.46
						13.8	5.38963	13.8	13.4798	13.4	24.4562
						13.81	5.38797	13.81	13.4773	13.41	24.4523
						13.82	5.3863	13.82	13.4747	13.42	24.4484
						13.83	5.38463	13.83	13.4721	13.43	24.4446
						13.84	5.38297	13.84	13.4695	13.44	24.4407
						13.85	5.3813	13.85	13.467	13.45	24.4368
						13.86	5.37963	13.86	13.4644	13.46	24.433
						13.87	5.37797	13.87	13.4618	13.47	24.4291
						13.88	5.3763	13.88	13.4593	13.48	24.4253
						13.89	5.37463	13.89	13.4567	13.49	24.4214
						13.9	5.37297	13.9	13.4541	13.5	24.4175
						13.91	5.3713	13.91	13.4515	13.51	24.4137
						13.92	5.36964	13.92	13.449	13.52	24.4098
						13.93	5.36797	13.93	13.4464	13.53	24.406
						13.94	5.3663	13.94	13.4438	13.54	24.4021
						13.95	5.36464	13.95	13.4412	13.55	24.3982
						13.96	5.36297	13.96	13.4387	13.56	24.3944
						13.97	5.3613	13.97	13.4361	13.57	24.3905
						13.98	5.35964	13.98	13.4335	13.58	24.3866
						13.99	5.35797	13.99	13.431	13.59	24.3828
						14	5.3563	14	13.4284	13.6	24.3789
						14.01	5.35464	14.01	13.4258	13.61	24.3751
						14.02	5.35297	14.02	13.4232	13.62	24.3712
						14.03	5.3513	14.03	13.4207	13.63	24.3673
						14.04	5.34964	14.04	13.4181	13.64	24.3635
						14.05	5.34797	14.05	13.4155	13.65	24.3596
						14.06	5.3463	14.06	13.4129	13.66	24.3557
						14.07	5.34464	14.07	13.4104	13.67	24.3519
						14.08	5.34297	14.08	13.4078	13.68	24.348
						14.09	5.34131	14.09	13.4052	13.69	24.3442
						14.1	5.33964	14.1	13.4027	13.7	24.3403
						14.11	5.33797	14.11	13.4001	13.71	24.3364
						14.12	5.33631	14.12	13.3975	13.72	24.3326
						14.13	5.33464	14.13	13.3949	13.73	24.3287
						14.14	5.33297	14.14	13.3924	13.74	24.3249
						14.15	5.33131	14.15	13.3898	13.75	24.321
						14.16	5.32964	14.16	13.3872	13.76	24.3171
						14.17	5.32797	14.17	13.3846	13.77	24.3133
						14.18	5.32631	14.18	13.3821	13.78	24.3094
						14.19	5.32464	14.19	13.3795	13.79	24.3055
						14.2	5.32297	14.2	13.3769	13.8	24.3017
						14.21	5.32131	14.21	13.3744	13.81	24.2978
						14.22	5.31964	14.22	13.3718	13.82	24.294
						14.23	5.31797	14.23	13.3692	13.83	24.2901
						14.24	5.31631	14.24	13.3666	13.84	24.2862
						14.25	5.31464	14.25	13.3641	13.85	24.2824
						14.26	5.31298	14.26	13.3615	13.86	24.2785
						14.27	5.31131	14.27	13.3589	13.87	24.2746
						14.28	5.30964	14.28	13.3563	13.88	24.2708
						14.29	5.30798	14.29	13.3538	13.89	24.2669
						14.3	5.30631	14.3	13.3512	13.9	24.2631
						14.31	5.30464	14.31	13.3486	13.91	24.2592
						14.32	5.30298	14.32	13.3461	13.92	24.2553
						14.33	5.30131	14.33	13.3435	13.93	24.2515
						14.34	5.29964	14.34	13.3409	13.94	24.2476
						14.35	5.29798	14.35	13.3383	13.95	24.2437
						14.36	5.29631	14.36	13.3358	13.96	24.2399
						14.37	5.29464	14.37	13.3332	13.97	24.236
						14.38	5.29298	14.38	13.3306	13.98	24.2322
						14.39	5.29131	14.39	13.328	13.99	24.2283
						14.4	5.28964	14.4	13.3255	14	24.2244
						14.41	5.28798	14.41	13.3229	14.01	24.2206
						14.42	5.28631	14.42	13.3203	14.02	24.2167
						14.43	5.28465	14.43	13.3177	14.03	24.2129
						14.44	5.28298	14.44	13.3152	14.04	24.209
						14.45	5.28131	14.45	13.3126	14.05	24.2051
						14.46	5.27965	14.46	13.31	14.06	24.2013
						14.47	5.27798	14.47	13.3075	14.07	24.1974
						14.48	5.27631	14.48	13.3049	14.08	24.1935
						14.49	5.27465	14.49	13.3023	14.09	24.1897
						14.5	5.27298	14.5	13.2997	14.1	24.1858
						14.51	5.27131	14.51	13.2972	14.11	24.182
						14.52	5.26965	14.52	13.2946	14.12	24.1781
						14.53	5.26798	14.53	13.292	14.13	24.1742
						14.54	5.26631	14.54	13.2894	14.14	24.1704
						14.55	5.26465	14.55	13.2869	14.15	24.1665
						14.56	5.26298	14.56	13.2843	14.16	24.1626
						14.57	5.26132	14.57	13.2817	14.17	24.1588
						14.58	5.25965	14.58	13.2792	14.18	24.1549
						14.59	5.25798	14.59	13.2766	14.19	24.1511
						14.6	5.25632	14.6	13.274	14.2	24.1472
						14.61	5.25465	14.61	13.2714	14.21	24.1433
						14.62	5.25298	14.62	13.2689	14.22	24.1395
						14.63	5.25132	14.63	13.2663	14.23	24.1356
						14.64	5.24965	14.64	13.2637	14.24	24.1318
						14.65	5.24798	14.65	13.2611	14.25	24.1279
						14.66	5.24632	14.66	13.2586	14.26	24.124
						14.67	5.24465	14.67	13.256	14.27	24.1202
						14.68	5.24298	14.68	13.2534	14.28	24.1163
						14.69	5.24132	14.69	13.2509	14.29	24.1124
						14.7	5.23965	14.7	13.2483	14.3	24.1086
						14.71	5.23798	14.71	13.2457	14.31	24.1047
						14.72	5.23632	14.72	13.2431	14.32	24.1009
						14.73	5.23465	14.73	13.2406	14.33	24.097
						14.74	5.23299	14.74	13.238	14.34	24.0931
						14.75	5.23132	14.75	13.2354	14.35	24.0893
						14.76	5.22965	14.76	13.2328	14.36	24.0854
						14.77	5.22799	14.77	13.2303	14.37	24.0815
						14.78	5.22632	14.78	13.2277	14.38	24.0777
						14.79	5.22465	14.79	13.2251	14.39	24.0738
						14.8	5.22299	14.8	13.2226	14.4	24.07
						14.81	5.22132	14.81	13.22	14.41	24.0661
						14.82	5.21965	14.82	13.2174	14.42	24.0622
						14.83	5.21799	14.83	13.2148	14.43	24.0584
						14.84	5.21632	14.84	13.2123	14.44	24.0545
						14.85	5.21465	14.85	13.2097	14.45	24.0506
						14.86	5.21299	14.86	13.2071	14.46	24.0468
						14.87	5.21132	14.87	13.2045	14.47	24.0429
						14.88	5.20965	14.88	13.202	14.48	24.0391
						14.89	5.20799	14.89	13.1994	14.49	24.0352
						14.9	5.20632	14.9	13.1968	14.5	24.0313
						14.91	5.20466	14.91	13.1943	14.51	24.0275
						14.92	5.20299	14.92	13.1917	14.52	24.0236
						14.93	5.20132	14.93	13.1891	14.53	24.0198
						14.94	5.19966	14.94	13.1865	14.54	24.0159
						14.95	5.19799	14.95	13.184	14.55	24.012
						14.96	5.19632	14.96	13.1814	14.56	24.0082
						14.97	5.19466	14.97	13.1788	14.57	24.0043
						14.98	5.19299	14.98	13.1762	14.58	24.0004
						14.99	5.19132	14.99	13.1737	14.59	23.9966
						15	5.18966	15	13.1711	14.6	23.9927
						15.01	5.18799	15.01	13.1685	14.61	23.9889
						15.02	5.18632	15.02	13.166	14.62	23.985
						15.03	5.18466	15.03	13.1634	14.63	23.9811
						15.04	5.18299	15.04	13.1608	14.64	23.9773
						15.05	5.18132	15.05	13.1582	14.65	23.9734
						15.06	5.17966	15.06	13.1557	14.66	23.9695
						15.07	5.17799	15.07	13.1531	14.67	23.9657
						15.08	5.17633	15.08	13.1505	14.68	23.9618
						15.09	5.17466	15.09	13.1479	14.69	23.958
						15.1	5.17299	15.1	13.1454	14.7	23.9541
						15.11	5.17133	15.11	13.1428	14.71	23.9502
						15.12	5.16966	15.12	13.1402	14.72	23.9464
						15.13	5.16799	15.13	13.1377	14.73	23.9425
						15.14	5.16633	15.14	13.1351	14.74	23.9386
						15.15	5.16466	15.15	13.1325	14.75	23.9348
						15.16	5.16299	15.16	13.1299	14.76	23.9309
						15.17	5.16133	15.17	13.1274	14.77	23.9271
						15.18	5.15966	15.18	13.1248	14.78	23.9232
						15.19	5.15799	15.19	13.1222	14.79	23.9193
						15.2	5.15633	15.2	13.1196	14.8	23.9155
						15.21	5.15466	15.21	13.1171	14.81	23.9116
						15.22	5.15299	15.22	13.1145	14.82	23.9078
						15.23	5.15133	15.23	13.1119	14.83	23.9039
						15.24	5.14966	15.24	13.1094	14.84	23.9
						15.25	5.148	15.25	13.1068	14.85	23.8962
						15.26	5.14633	15.26	13.1042	14.86	23.8923
						15.27	5.14466	15.27	13.1016	14.87	23.8884
						15.28	5.143	15.28	13.0991	14.88	23.8846
						15.29	5.14133	15.29	13.0965	14.89	23.8807
						15.3	5.13966	15.3	13.0939	14.9	23.8769
						15.31	5.138	15.31	13.0913	14.91	23.873
						15.32	5.13633	15.32	13.0888	14.92	23.8691
						15.33	5.13466	15.33	13.0862	14.93	23.8653
						15.34	5.133	15.34	13.0836	14.94	23.8614
						15.35	5.13133	15.35	13.0811	14.95	23.8575
						15.36	5.12966	15.36	13.0785	14.96	23.8537
						15.37	5.128	15.37	13.0759	14.97	23.8498
						15.38	5.12633	15.38	13.0733	14.98	23.846
						15.39	5.12466	15.39	13.0708	14.99	23.8421
						15.4	5.123	15.4	13.0682	15	23.8382
						15.41	5.12133	15.41	13.0656	15.01	23.8344
						15.42	5.11967	15.42	13.063	15.02	23.8305
						15.43	5.118	15.43	13.0605	15.03	23.8267
						15.44	5.11633	15.44	13.0579	15.04	23.8228
						15.45	5.11467	15.45	13.0553	15.05	23.8189
						15.46	5.113	15.46	13.0528	15.06	23.8151
						15.47	5.11133	15.47	13.0502	15.07	23.8112
						15.48	5.10967	15.48	13.0476	15.08	23.8073
						15.49	5.108	15.49	13.045	15.09	23.8035
						15.5	5.10633	15.5	13.0425	15.1	23.7996
						15.51	5.10467	15.51	13.0399	15.11	23.7958
						15.52	5.103	15.52	13.0373	15.12	23.7919
						15.53	5.10133	15.53	13.0347	15.13	23.788
						15.54	5.09967	15.54	13.0322	15.14	23.7842
						15.55	5.098	15.55	13.0296	15.15	23.7803
						15.56	5.09633	15.56	13.027	15.16	23.7764
						15.57	5.09467	15.57	13.0245	15.17	23.7726
						15.58	5.093	15.58	13.0219	15.18	23.7687
						15.59	5.09134	15.59	13.0193	15.19	23.7649
						15.6	5.08967	15.6	13.0167	15.2	23.761
						15.61	5.088	15.61	13.0142	15.21	23.7571
						15.62	5.08634	15.62	13.0116	15.22	23.7533
						15.63	5.08467	15.63	13.009	15.23	23.7494
						15.64	5.083	15.64	13.0064	15.24	23.7455
						15.65	5.08134	15.65	13.0039	15.25	23.7417
						15.66	5.07967	15.66	13.0013	15.26	23.7378
						15.67	5.078	15.67	12.9987	15.27	23.734
						15.68	5.07634	15.68	12.9962	15.28	23.7301
						15.69	5.07467	15.69	12.9936	15.29	23.7262
						15.7	5.073	15.7	12.991	15.3	23.7224
						15.71	5.07134	15.71	12.9884	15.31	23.7185
						15.72	5.06967	15.72	12.9859	15.32	23.7147
						15.73	5.068	15.73	12.9833	15.33	23.7108
						15.74	5.06634	15.74	12.9807	15.34	23.7069
						15.75	5.06467	15.75	12.9781	15.35	23.7031
						15.76	5.06301	15.76	12.9756	15.36	23.6992
						15.77	5.06134	15.77	12.973	15.37	23.6953
						15.78	5.05967	15.78	12.9704	15.38	23.6915
						15.79	5.05801	15.79	12.9679	15.39	23.6876
						15.8	5.05634	15.8	12.9653	15.4	23.6838
						15.81	5.05467	15.81	12.9627	15.41	23.6799
						15.82	5.05301	15.82	12.9601	15.42	23.676
						15.83	5.05134	15.83	12.9576	15.43	23.6722
						15.84	5.04967	15.84	12.955	15.44	23.6683
						15.85	5.04801	15.85	12.9524	15.45	23.6644
						15.86	5.04634	15.86	12.9498	15.46	23.6606
						15.87	5.04467	15.87	12.9473	15.47	23.6567
						15.88	5.04301	15.88	12.9447	15.48	23.6529
						15.89	5.04134	15.89	12.9421	15.49	23.649
						15.9	5.03967	15.9	12.9396	15.5	23.6451
						15.91	5.03801	15.91	12.937	15.51	23.6413
						15.92	5.03634	15.92	12.9344	15.52	23.6374
						15.93	5.03468	15.93	12.9318	15.53	23.6336
						15.94	5.03301	15.94	12.9293	15.54	23.6297
						15.95	5.03134	15.95	12.9267	15.55	23.6258
						15.96	5.02968	15.96	12.9241	15.56	23.622
						15.97	5.02801	15.97	12.9215	15.57	23.6181
						15.98	5.02634	15.98	12.919	15.58	23.6142
						15.99	5.02468	15.99	12.9164	15.59	23.6104
						16	5.02301	16	12.9138	15.6	23.6065
						16.01	5.02134	16.01	12.9113	15.61	23.6027
						16.02	5.01968	16.02	12.9087	15.62	23.5988
						16.03	5.01801	16.03	12.9061	15.63	23.5949
						16.04	5.01634	16.04	12.9035	15.64	23.5911
						16.05	5.01468	16.05	12.901	15.65	23.5872
						16.06	5.01301	16.06	12.8984	15.66	23.5833
						16.07	5.01135	16.07	12.8958	15.67	23.5795
						16.08	5.00968	16.08	12.8932	15.68	23.5756
						16.09	5.00801	16.09	12.8907	15.69	23.5718
						16.1	5.00635	16.1	12.8881	15.7	23.5679
						16.11	5.00468	16.11	12.8855	15.71	23.564
						16.12	5.00301	16.12	12.883	15.72	23.5602
						16.13	5.00135	16.13	12.8804	15.73	23.5563
						16.14	4.99968	16.14	12.8778	15.74	23.5524
						16.15	4.99801	16.15	12.8752	15.75	23.5486
						16.16	4.99635	16.16	12.8727	15.76	23.5447
						16.17	4.99468	16.17	12.8701	15.77	23.5409
						16.18	4.99301	16.18	12.8675	15.78	23.537
						16.19	4.99135	16.19	12.8649	15.79	23.5331
						16.2	4.98968	16.2	12.8624	15.8	23.5293
						16.21	4.98801	16.21	12.8598	15.81	23.5254
						16.22	4.98635	16.22	12.8572	15.82	23.5216
						16.23	4.98468	16.23	12.8547	15.83	23.5177
						16.24	4.98302	16.24	12.8521	15.84	23.5138
						16.25	4.98135	16.25	12.8495	15.85	23.51
						16.26	4.97968	16.26	12.8469	15.86	23.5061
						16.27	4.97802	16.27	12.8444	15.87	23.5022
						16.28	4.97635	16.28	12.8418	15.88	23.4984
						16.29	4.97468	16.29	12.8392	15.89	23.4945
						16.3	4.97302	16.3	12.8366	15.9	23.4907
						16.31	4.97135	16.31	12.8341	15.91	23.4868
						16.32	4.96968	16.32	12.8315	15.92	23.4829
						16.33	4.96802	16.33	12.8289	15.93	23.4791
						16.34	4.96635	16.34	12.8264	15.94	23.4752
						16.35	4.96468	16.35	12.8238	15.95	23.4713
						16.36	4.96302	16.36	12.8212	15.96	23.4675
						16.37	4.96135	16.37	12.8186	15.97	23.4636
						16.38	4.95968	16.38	12.8161	15.98	23.4598
						16.39	4.95802	16.39	12.8135	15.99	23.4559
						16.4	4.95635	16.4	12.8109	16	23.452
						16.41	4.95469	16.41	12.8083	16.01	23.4482
						16.42	4.95302	16.42	12.8058	16.02	23.4443
						16.43	4.95135	16.43	12.8032	16.03	23.4404
						16.44	4.94969	16.44	12.8006	16.04	23.4366
						16.45	4.94802	16.45	12.7981	16.05	23.4327
						16.46	4.94635	16.46	12.7955	16.06	23.4289
						16.47	4.94469	16.47	12.7929	16.07	23.425
						16.48	4.94302	16.48	12.7903	16.08	23.4211
						16.49	4.94135	16.49	12.7878	16.09	23.4173
						16.5	4.93969	16.5	12.7852	16.1	23.4134
						16.51	4.93802	16.51	12.7826	16.11	23.4096
						16.52	4.93635	16.52	12.78	16.12	23.4057
						16.53	4.93469	16.53	12.7775	16.13	23.4018
						16.54	4.93302	16.54	12.7749	16.14	23.398
						16.55	4.93135	16.55	12.7723	16.15	23.3941
						16.56	4.92969	16.56	12.7698	16.16	23.3902
						16.57	4.92802	16.57	12.7672	16.17	23.3864
						16.58	4.92636	16.58	12.7646	16.18	23.3825
						16.59	4.92469	16.59	12.762	16.19	23.3787
						16.6	4.92302	16.6	12.7595	16.2	23.3748
						16.61	4.92136	16.61	12.7569	16.21	23.3709
						16.62	4.91969	16.62	12.7543	16.22	23.3671
						16.63	4.91802	16.63	12.7517	16.23	23.3632
						16.64	4.91636	16.64	12.7492	16.24	23.3593
						16.65	4.91469	16.65	12.7466	16.25	23.3555
						16.66	4.91302	16.66	12.744	16.26	23.3516
						16.67	4.91136	16.67	12.7415	16.27	23.3478
						16.68	4.90969	16.68	12.7389	16.28	23.3439
						16.69	4.90802	16.69	12.7363	16.29	23.34
						16.7	4.90636	16.7	12.7337	16.3	23.3362
						16.71	4.90469	16.71	12.7312	16.31	23.3323
						16.72	4.90302	16.72	12.7286	16.32	23.3285
						16.73	4.90136	16.73	12.726	16.33	23.3246
						16.74	4.89969	16.74	12.7234	16.34	23.3207
						16.75	4.89803	16.75	12.7209	16.35	23.3169
						16.76	4.89636	16.76	12.7183	16.36	23.313
						16.77	4.89469	16.77	12.7157	16.37	23.3091
						16.78	4.89303	16.78	12.7132	16.38	23.3053
						16.79	4.89136	16.79	12.7106	16.39	23.3014
						16.8	4.88969	16.8	12.708	16.4	23.2976
						16.81	4.88803	16.81	12.7054	16.41	23.2937
						16.82	4.88636	16.82	12.7029	16.42	23.2898
						16.83	4.88469	16.83	12.7003	16.43	23.286
						16.84	4.88303	16.84	12.6977	16.44	23.2821
						16.85	4.88136	16.85	12.6951	16.45	23.2782
						16.86	4.87969	16.86	12.6926	16.46	23.2744
						16.87	4.87803	16.87	12.69	16.47	23.2705
						16.88	4.87636	16.88	12.6874	16.48	23.2667
						16.89	4.87469	16.89	12.6849	16.49	23.2628
						16.9	4.87303	16.9	12.6823	16.5	23.2589
						16.91	4.87136	16.91	12.6797	16.51	23.2551
						16.92	4.8697	16.92	12.6771	16.52	23.2512
						16.93	4.86803	16.93	12.6746	16.53	23.2473
						16.94	4.86636	16.94	12.672	16.54	23.2435
						16.95	4.8647	16.95	12.6694	16.55	23.2396
						16.96	4.86303	16.96	12.6668	16.56	23.2358
						16.97	4.86136	16.97	12.6643	16.57	23.2319
						16.98	4.8597	16.98	12.6617	16.58	23.228
						16.99	4.85803	16.99	12.6591	16.59	23.2242
						17	4.85636	17	12.6566	16.6	23.2203
						17.01	4.8547	17.01	12.654	16.61	23.2165
						17.02	4.85303	17.02	12.6514	16.62	23.2126
						17.03	4.85136	17.03	12.6488	16.63	23.2087
						17.04	4.8497	17.04	12.6463	16.64	23.2049
						17.05	4.84803	17.05	12.6437	16.65	23.201
						17.06	4.84636	17.06	12.6411	16.66	23.1971
						17.07	4.8447	17.07	12.6385	16.67	23.1933
						17.08	4.84303	17.08	12.636	16.68	23.1894
						17.09	4.84137	17.09	12.6334	16.69	23.1856
						17.1	4.8397	17.1	12.6308	16.7	23.1817
						17.11	4.83803	17.11	12.6283	16.71	23.1778
						17.12	4.83637	17.12	12.6257	16.72	23.174
						17.13	4.8347	17.13	12.6231	16.73	23.1701
						17.14	4.83303	17.14	12.6205	16.74	23.1662
						17.15	4.83137	17.15	12.618	16.75	23.1624
						17.16	4.8297	17.16	12.6154	16.76	23.1585
						17.17	4.82803	17.17	12.6128	16.77	23.1547
						17.18	4.82637	17.18	12.6102	16.78	23.1508
						17.19	4.8247	17.19	12.6077	16.79	23.1469
						17.2	4.82303	17.2	12.6051	16.8	23.1431
						17.21	4.82137	17.21	12.6025	16.81	23.1392
						17.22	4.8197	17.22	12.6	16.82	23.1354
						17.23	4.81803	17.23	12.5974	16.83	23.1315
						17.24	4.81637	17.24	12.5948	16.84	23.1276
						17.25	4.8147	17.25	12.5922	16.85	23.1238
						17.26	4.81304	17.26	12.5897	16.86	23.1199
						17.27	4.81137	17.27	12.5871	16.87	23.116
						17.28	4.8097	17.28	12.5845	16.88	23.1122
						17.29	4.80804	17.29	12.5819	16.89	23.1083
						17.3	4.80637	17.3	12.5794	16.9	23.1045
						17.31	4.8047	17.31	12.5768	16.91	23.1006
						17.32	4.80304	17.32	12.5742	16.92	23.0967
						17.33	4.80137	17.33	12.5717	16.93	23.0929
						17.34	4.7997	17.34	12.5691	16.94	23.089
						17.35	4.79804	17.35	12.5665	16.95	23.0851
						17.36	4.79637	17.36	12.5639	16.96	23.0813
						17.37	4.7947	17.37	12.5614	16.97	23.0774
						17.38	4.79304	17.38	12.5588	16.98	23.0736
						17.39	4.79137	17.39	12.5562	16.99	23.0697
						17.4	4.7897	17.4	12.5536	17	23.0658
						17.41	4.78804	17.41	12.5511	17.01	23.062
						17.42	4.78637	17.42	12.5485	17.02	23.0581
						17.43	4.78471	17.43	12.5459	17.03	23.0542
						17.44	4.78304	17.44	12.5433	17.04	23.0504
						17.45	4.78137	17.45	12.5408	17.05	23.0465
						17.46	4.77971	17.46	12.5382	17.06	23.0427
						17.47	4.77804	17.47	12.5356	17.07	23.0388
						17.48	4.77637	17.48	12.5331	17.08	23.0349
						17.49	4.77471	17.49	12.5305	17.09	23.0311
						17.5	4.77304	17.5	12.5279	17.1	23.0272
						17.51	4.77137	17.51	12.5253	17.11	23.0234
						17.52	4.76971	17.52	12.5228	17.12	23.0195
						17.53	4.76804	17.53	12.5202	17.13	23.0156
						17.54	4.76637	17.54	12.5176	17.14	23.0118
						17.55	4.76471	17.55	12.515	17.15	23.0079
						17.56	4.76304	17.56	12.5125	17.16	23.004
						17.57	4.76138	17.57	12.5099	17.17	23.0002
						17.58	4.75971	17.58	12.5073	17.18	22.9963
						17.59	4.75804	17.59	12.5048	17.19	22.9925
						17.6	4.75638	17.6	12.5022	17.2	22.9886
						17.61	4.75471	17.61	12.4996	17.21	22.9847
						17.62	4.75304	17.62	12.497	17.22	22.9809
						17.63	4.75138	17.63	12.4945	17.23	22.977
						17.64	4.74971	17.64	12.4919	17.24	22.9731
						17.65	4.74804	17.65	12.4893	17.25	22.9693
						17.66	4.74638	17.66	12.4867	17.26	22.9654
						17.67	4.74471	17.67	12.4842	17.27	22.9616
						17.68	4.74304	17.68	12.4816	17.28	22.9577
						17.69	4.74138	17.69	12.479	17.29	22.9538
						17.7	4.73971	17.7	12.4765	17.3	22.95
						17.71	4.73804	17.71	12.4739	17.31	22.9461
						17.72	4.73638	17.72	12.4713	17.32	22.9422
						17.73	4.73471	17.73	12.4687	17.33	22.9384
						17.74	4.73305	17.74	12.4662	17.34	22.9345
						17.75	4.73138	17.75	12.4636	17.35	22.9307
						17.76	4.72971	17.76	12.461	17.36	22.9268
						17.77	4.72805	17.77	12.4584	17.37	22.9229
						17.78	4.72638	17.78	12.4559	17.38	22.9191
						17.79	4.72471	17.79	12.4533	17.39	22.9152
						17.8	4.72305	17.8	12.4507	17.4	22.9114
						17.81	4.72138	17.81	12.4482	17.41	22.9075
						17.82	4.71971	17.82	12.4456	17.42	22.9036
						17.83	4.71805	17.83	12.443	17.43	22.8998
						17.84	4.71638	17.84	12.4404	17.44	22.8959
						17.85	4.71471	17.85	12.4379	17.45	22.892
						17.86	4.71305	17.86	12.4353	17.46	22.8882
						17.87	4.71138	17.87	12.4327	17.47	22.8843
						17.88	4.70971	17.88	12.4301	17.48	22.8805
						17.89	4.70805	17.89	12.4276	17.49	22.8766
						17.9	4.70638	17.9	12.425	17.5	22.8727
						17.91	4.70472	17.91	12.4224	17.51	22.8689
						17.92	4.70305	17.92	12.4199	17.52	22.865
						17.93	4.70138	17.93	12.4173	17.53	22.8611
						17.94	4.69972	17.94	12.4147	17.54	22.8573
						17.95	4.69805	17.95	12.4121	17.55	22.8534
						17.96	4.69638	17.96	12.4096	17.56	22.8496
						17.97	4.69472	17.97	12.407	17.57	22.8457
						17.98	4.69305	17.98	12.4044	17.58	22.8418
						17.99	4.69138	17.99	12.4018	17.59	22.838
						18	4.68972	18	12.3993	17.6	22.8341
						18.01	4.68805	18.01	12.3967	17.61	22.8303
						18.02	4.68638	18.02	12.3941	17.62	22.8264
						18.03	4.68472	18.03	12.3916	17.63	22.8225
						18.04	4.68305	18.04	12.389	17.64	22.8187
						18.05	4.68138	18.05	12.3864	17.65	22.8148
						18.06	4.67972	18.06	12.3838	17.66	22.8109
						18.07	4.67805	18.07	12.3813	17.67	22.8071
						18.08	4.67639	18.08	12.3787	17.68	22.8032
						18.09	4.67472	18.09	12.3761	17.69	22.7994
						18.1	4.67305	18.1	12.3735	17.7	22.7955
						18.11	4.67139	18.11	12.371	17.71	22.7916
						18.12	4.66972	18.12	12.3684	17.72	22.7878
						18.13	4.66805	18.13	12.3658	17.73	22.7839
						18.14	4.66639	18.14	12.3633	17.74	22.78
						18.15	4.66472	18.15	12.3607	17.75	22.7762
						18.16	4.66305	18.16	12.3581	17.76	22.7723
						18.17	4.66139	18.17	12.3555	17.77	22.7685
						18.18	4.65972	18.18	12.353	17.78	22.7646
						18.19	4.65805	18.19	12.3504	17.79	22.7607
						18.2	4.65639	18.2	12.3478	17.8	22.7569
						18.21	4.65472	18.21	12.3452	17.81	22.753
						18.22	4.65305	18.22	12.3427	17.82	22.7491
						18.23	4.65139	18.23	12.3401	17.83	22.7453
						18.24	4.64972	18.24	12.3375	17.84	22.7414
						18.25	4.64806	18.25	12.335	17.85	22.7376
						18.26	4.64639	18.26	12.3324	17.86	22.7337
						18.27	4.64472	18.27	12.3298	17.87	22.7298
						18.28	4.64306	18.28	12.3272	17.88	22.726
						18.29	4.64139	18.29	12.3247	17.89	22.7221
						18.3	4.63972	18.3	12.3221	17.9	22.7183
						18.31	4.63806	18.31	12.3195	17.91	22.7144
						18.32	4.63639	18.32	12.3169	17.92	22.7105
						18.33	4.63472	18.33	12.3144	17.93	22.7067
						18.34	4.63306	18.34	12.3118	17.94	22.7028
						18.35	4.63139	18.35	12.3092	17.95	22.6989
						18.36	4.62972	18.36	12.3067	17.96	22.6951
						18.37	4.62806	18.37	12.3041	17.97	22.6912
						18.38	4.62639	18.38	12.3015	17.98	22.6874
						18.39	4.62472	18.39	12.2989	17.99	22.6835
						18.4	4.62306	18.4	12.2964	18	22.6796
						18.41	4.62139	18.41	12.2938	18.01	22.6758
						18.42	4.61973	18.42	12.2912	18.02	22.6719
						18.43	4.61806	18.43	12.2886	18.03	22.668
						18.44	4.61639	18.44	12.2861	18.04	22.6642
						18.45	4.61473	18.45	12.2835	18.05	22.6603
						18.46	4.61306	18.46	12.2809	18.06	22.6565
						18.47	4.61139	18.47	12.2784	18.07	22.6526
						18.48	4.60973	18.48	12.2758	18.08	22.6487
						18.49	4.60806	18.49	12.2732	18.09	22.6449
						18.5	4.60639	18.5	12.2706	18.1	22.641
						18.51	4.60473	18.51	12.2681	18.11	22.6372
						18.52	4.60306	18.52	12.2655	18.12	22.6333
						18.53	4.60139	18.53	12.2629	18.13	22.6294
						18.54	4.59973	18.54	12.2603	18.14	22.6256
						18.55	4.59806	18.55	12.2578	18.15	22.6217
						18.56	4.59639	18.56	12.2552	18.16	22.6178
						18.57	4.59473	18.57	12.2526	18.17	22.614
						18.58	4.59306	18.58	12.2501	18.18	22.6101
						18.59	4.5914	18.59	12.2475	18.19	22.6063
						18.6	4.58973	18.6	12.2449	18.2	22.6024
						18.61	4.58806	18.61	12.2423	18.21	22.5985
						18.62	4.5864	18.62	12.2398	18.22	22.5947
						18.63	4.58473	18.63	12.2372	18.23	22.5908
						18.64	4.58306	18.64	12.2346	18.24	22.5869
						18.65	4.5814	18.65	12.232	18.25	22.5831
						18.66	4.57973	18.66	12.2295	18.26	22.5792
						18.67	4.57806	18.67	12.2269	18.27	22.5754
						18.68	4.5764	18.68	12.2243	18.28	22.5715
						18.69	4.57473	18.69	12.2218	18.29	22.5676
						18.7	4.57306	18.7	12.2192	18.3	22.5638
						18.71	4.5714	18.71	12.2166	18.31	22.5599
						18.72	4.56973	18.72	12.214	18.32	22.556
						18.73	4.56806	18.73	12.2115	18.33	22.5522
						18.74	4.5664	18.74	12.2089	18.34	22.5483
						18.75	4.56473	18.75	12.2063	18.35	22.5445
						18.76	4.56307	18.76	12.2037	18.36	22.5406
						18.77	4.5614	18.77	12.2012	18.37	22.5367
						18.78	4.55973	18.78	12.1986	18.38	22.5329
						18.79	4.55807	18.79	12.196	18.39	22.529
						18.8	4.5564	18.8	12.1935	18.4	22.5252
						18.81	4.55473	18.81	12.1909	18.41	22.5213
						18.82	4.55307	18.82	12.1883	18.42	22.5174
						18.83	4.5514	18.83	12.1857	18.43	22.5136
						18.84	4.54973	18.84	12.1832	18.44	22.5097
						18.85	4.54807	18.85	12.1806	18.45	22.5058
						18.86	4.5464	18.86	12.178	18.46	22.502
						18.87	4.54473	18.87	12.1754	18.47	22.4981
						18.88	4.54307	18.88	12.1729	18.48	22.4943
						18.89	4.5414	18.89	12.1703	18.49	22.4904
						18.9	4.53973	18.9	12.1677	18.5	22.4865
						18.91	4.53807	18.91	12.1652	18.51	22.4827
						18.92	4.5364	18.92	12.1626	18.52	22.4788
						18.93	4.53474	18.93	12.16	18.53	22.4749
						18.94	4.53307	18.94	12.1574	18.54	22.4711
						18.95	4.5314	18.95	12.1549	18.55	22.4672
						18.96	4.52974	18.96	12.1523	18.56	22.4634
						18.97	4.52807	18.97	12.1497	18.57	22.4595
						18.98	4.5264	18.98	12.1471	18.58	22.4556
						18.99	4.52474	18.99	12.1446	18.59	22.4518
						19	4.52307	19	12.142	18.6	22.4479
						19.01	4.5214	19.01	12.1394	18.61	22.444
						19.02	4.51974	19.02	12.1369	18.62	22.4402
						19.03	4.51807	19.03	12.1343	18.63	22.4363
						19.04	4.5164	19.04	12.1317	18.64	22.4325
						19.05	4.51474	19.05	12.1291	18.65	22.4286
						19.06	4.51307	19.06	12.1266	18.66	22.4247
						19.07	4.51141	19.07	12.124	18.67	22.4209
						19.08	4.50974	19.08	12.1214	18.68	22.417
						19.09	4.50807	19.09	12.1188	18.69	22.4132
						19.1	4.50641	19.1	12.1163	18.7	22.4093
						19.11	4.50474	19.11	12.1137	18.71	22.4054
						19.12	4.50307	19.12	12.1111	18.72	22.4016
						19.13	4.50141	19.13	12.1086	18.73	22.3977
						19.14	4.49974	19.14	12.106	18.74	22.3938
						19.15	4.49807	19.15	12.1034	18.75	22.39
						19.16	4.49641	19.16	12.1008	18.76	22.3861
						19.17	4.49474	19.17	12.0983	18.77	22.3823
						19.18	4.49307	19.18	12.0957	18.78	22.3784
						19.19	4.49141	19.19	12.0931	18.79	22.3745
						19.2	4.48974	19.2	12.0905	18.8	22.3707
						19.21	4.48807	19.21	12.088	18.81	22.3668
						19.22	4.48641	19.22	12.0854	18.82	22.3629
						19.23	4.48474	19.23	12.0828	18.83	22.3591
						19.24	4.48308	19.24	12.0803	18.84	22.3552
						19.25	4.48141	19.25	12.0777	18.85	22.3514
						19.26	4.47974	19.26	12.0751	18.86	22.3475
						19.27	4.47808	19.27	12.0725	18.87	22.3436
						19.28	4.47641	19.28	12.07	18.88	22.3398
						19.29	4.47474	19.29	12.0674	18.89	22.3359
						19.3	4.47308	19.3	12.0648	18.9	22.3321
						19.31	4.47141	19.31	12.0622	18.91	22.3282
						19.32	4.46974	19.32	12.0597	18.92	22.3243
						19.33	4.46808	19.33	12.0571	18.93	22.3205
						19.34	4.46641	19.34	12.0545	18.94	22.3166
						19.35	4.46474	19.35	12.052	18.95	22.3127
						19.36	4.46308	19.36	12.0494	18.96	22.3089
						19.37	4.46141	19.37	12.0468	18.97	22.305
						19.38	4.45974	19.38	12.0442	18.98	22.3012
						19.39	4.45808	19.39	12.0417	18.99	22.2973
						19.4	4.45641	19.4	12.0391	19	22.2934
						19.41	4.45475	19.41	12.0365	19.01	22.2896
						19.42	4.45308	19.42	12.0339	19.02	22.2857
						19.43	4.45141	19.43	12.0314	19.03	22.2818
						19.44	4.44975	19.44	12.0288	19.04	22.278
						19.45	4.44808	19.45	12.0262	19.05	22.2741
						19.46	4.44641	19.46	12.0237	19.06	22.2703
						19.47	4.44475	19.47	12.0211	19.07	22.2664
						19.48	4.44308	19.48	12.0185	19.08	22.2625
						19.49	4.44141	19.49	12.0159	19.09	22.2587
						19.5	4.43975	19.5	12.0134	19.1	22.2548
						19.51	4.43808	19.51	12.0108	19.11	22.2509
						19.52	4.43641	19.52	12.0082	19.12	22.2471
						19.53	4.43475	19.53	12.0056	19.13	22.2432
						19.54	4.43308	19.54	12.0031	19.14	22.2394
						19.55	4.43141	19.55	12.0005	19.15	22.2355
						19.56	4.42975	19.56	11.9979	19.16	22.2316
						19.57	4.42808	19.57	11.9954	19.17	22.2278
						19.58	4.42642	19.58	11.9928	19.18	22.2239
						19.59	4.42475	19.59	11.9902	19.19	22.2201
						19.6	4.42308	19.6	11.9876	19.2	22.2162
						19.61	4.42142	19.61	11.9851	19.21	22.2123
						19.62	4.41975	19.62	11.9825	19.22	22.2085
						19.63	4.41808	19.63	11.9799	19.23	22.2046
						19.64	4.41642	19.64	11.9773	19.24	22.2007
						19.65	4.41475	19.65	11.9748	19.25	22.1969
						19.66	4.41308	19.66	11.9722	19.26	22.193
						19.67	4.41142	19.67	11.9696	19.27	22.1892
						19.68	4.40975	19.68	11.9671	19.28	22.1853
						19.69	4.40808	19.69	11.9645	19.29	22.1814
						19.7	4.40642	19.7	11.9619	19.3	22.1776
						19.71	4.40475	19.71	11.9593	19.31	22.1737
						19.72	4.40308	19.72	11.9568	19.32	22.1698
						19.73	4.40142	19.73	11.9542	19.33	22.166
						19.74	4.39975	19.74	11.9516	19.34	22.1621
						19.75	4.39809	19.75	11.949	19.35	22.1583
						19.76	4.39642	19.76	11.9465	19.36	22.1544
						19.77	4.39475	19.77	11.9439	19.37	22.1505
						19.78	4.39309	19.78	11.9413	19.38	22.1467
						19.79	4.39142	19.79	11.9388	19.39	22.1428
						19.8	4.38975	19.8	11.9362	19.4	22.139
						19.81	4.38809	19.81	11.9336	19.41	22.1351
						19.82	4.38642	19.82	11.931	19.42	22.1312
						19.83	4.38475	19.83	11.9285	19.43	22.1274
						19.84	4.38309	19.84	11.9259	19.44	22.1235
						19.85	4.38142	19.85	11.9233	19.45	22.1196
						19.86	4.37975	19.86	11.9207	19.46	22.1158
						19.87	4.37809	19.87	11.9182	19.47	22.1119
						19.88	4.37642	19.88	11.9156	19.48	22.1081
						19.89	4.37475	19.89	11.913	19.49	22.1042
						19.9	4.37309	19.9	11.9105	19.5	22.1003
						19.91	4.37142	19.91	11.9079	19.51	22.0965
						19.92	4.36976	19.92	11.9053	19.52	22.0926
						19.93	4.36809	19.93	11.9027	19.53	22.0887
						19.94	4.36642	19.94	11.9002	19.54	22.0849
						19.95	4.36476	19.95	11.8976	19.55	22.081
						19.96	4.36309	19.96	11.895	19.56	22.0772
						19.97	4.36142	19.97	11.8924	19.57	22.0733
						19.98	4.35976	19.98	11.8899	19.58	22.0694
						19.99	4.35809	19.99	11.8873	19.59	22.0656
						20	4.35642	20	11.8847	19.6	22.0617
						20.01	4.35476	20.01	11.8822	19.61	22.0578
						20.02	4.35309	20.02	11.8796	19.62	22.054
						20.03	4.35142	20.03	11.877	19.63	22.0501
						20.04	4.34976	20.04	11.8744	19.64	22.0463
						20.05	4.34809	20.05	11.8719	19.65	22.0424
						20.06	4.34642	20.06	11.8693	19.66	22.0385
						20.07	4.34476	20.07	11.8667	19.67	22.0347
						20.08	4.34309	20.08	11.8641	19.68	22.0308
						20.09	4.34143	20.09	11.8616	19.69	22.027
						20.1	4.33976	20.1	11.859	19.7	22.0231
						20.11	4.33809	20.11	11.8564	19.71	22.0192
						20.12	4.33643	20.12	11.8539	19.72	22.0154
						20.13	4.33476	20.13	11.8513	19.73	22.0115
						20.14	4.33309	20.14	11.8487	19.74	22.0076
						20.15	4.33143	20.15	11.8461	19.75	22.0038
						20.16	4.32976	20.16	11.8436	19.76	21.9999
						20.17	4.32809	20.17	11.841	19.77	21.9961
						20.18	4.32643	20.18	11.8384	19.78	21.9922
						20.19	4.32476	20.19	11.8358	19.79	21.9883
						20.2	4.32309	20.2	11.8333	19.8	21.9845
						20.21	4.32143	20.21	11.8307	19.81	21.9806
						20.22	4.31976	20.22	11.8281	19.82	21.9767
						20.23	4.31809	20.23	11.8256	19.83	21.9729
						20.24	4.31643	20.24	11.823	19.84	21.969
						20.25	4.31476	20.25	11.8204	19.85	21.9652
						20.26	4.3131	20.26	11.8178	19.86	21.9613
						20.27	4.31143	20.27	11.8153	19.87	21.9574
						20.28	4.30976	20.28	11.8127	19.88	21.9536
						20.29	4.3081	20.29	11.8101	19.89	21.9497
						20.3	4.30643	20.3	11.8075	19.9	21.9458
						20.31	4.30476	20.31	11.805	19.91	21.942
						20.32	4.3031	20.32	11.8024	19.92	21.9381
						20.33	4.30143	20.33	11.7998	19.93	21.9343
						20.34	4.29976	20.34	11.7973	19.94	21.9304
						20.35	4.2981	20.35	11.7947	19.95	21.9265
						20.36	4.29643	20.36	11.7921	19.96	21.9227
						20.37	4.29476	20.37	11.7895	19.97	21.9188
						20.38	4.2931	20.38	11.787	19.98	21.915
						20.39	4.29143	20.39	11.7844	19.99	21.9111
						20.4	4.28977	20.4	11.7818	20	21.9072
						20.41	4.2881	20.41	11.7792	20.01	21.9034
						20.42	4.28643	20.42	11.7767	20.02	21.8995
						20.43	4.28477	20.43	11.7741	20.03	21.8956
						20.44	4.2831	20.44	11.7715	20.04	21.8918
						20.45	4.28143	20.45	11.769	20.05	21.8879
						20.46	4.27977	20.46	11.7664	20.06	21.8841
						20.47	4.2781	20.47	11.7638	20.07	21.8802
						20.48	4.27643	20.48	11.7612	20.08	21.8763
						20.49	4.27477	20.49	11.7587	20.09	21.8725
						20.5	4.2731	20.5	11.7561	20.1	21.8686
						20.51	4.27143	20.51	11.7535	20.11	21.8647
						20.52	4.26977	20.52	11.7509	20.12	21.8609
						20.53	4.2681	20.53	11.7484	20.13	21.857
						20.54	4.26643	20.54	11.7458	20.14	21.8532
						20.55	4.26477	20.55	11.7432	20.15	21.8493
						20.56	4.2631	20.56	11.7406	20.16	21.8454
						20.57	4.26144	20.57	11.7381	20.17	21.8416
						20.58	4.25977	20.58	11.7355	20.18	21.8377
						20.59	4.2581	20.59	11.7329	20.19	21.8339
						20.6	4.25644	20.6	11.7304	20.2	21.83
						20.61	4.25477	20.61	11.7278	20.21	21.8261
						20.62	4.2531	20.62	11.7252	20.22	21.8223
						20.63	4.25144	20.63	11.7226	20.23	21.8184
						20.64	4.24977	20.64	11.7201	20.24	21.8145
						20.65	4.2481	20.65	11.7175	20.25	21.8107
						20.66	4.24644	20.66	11.7149	20.26	21.8068
						20.67	4.24477	20.67	11.7123	20.27	21.803
						20.68	4.2431	20.68	11.7098	20.28	21.7991
						20.69	4.24144	20.69	11.7072	20.29	21.7952
						20.7	4.23977	20.7	11.7046	20.3	21.7914
						20.71	4.2381	20.71	11.7021	20.31	21.7875
						20.72	4.23644	20.72	11.6995	20.32	21.7836
						20.73	4.23477	20.73	11.6969	20.33	21.7798
						20.74	4.23311	20.74	11.6943	20.34	21.7759
						20.75	4.23144	20.75	11.6918	20.35	21.7721
						20.76	4.22977	20.76	11.6892	20.36	21.7682
						20.77	4.22811	20.77	11.6866	20.37	21.7643
						20.78	4.22644	20.78	11.684	20.38	21.7605
						20.79	4.22477	20.79	11.6815	20.39	21.7566
						20.8	4.22311	20.8	11.6789	20.4	21.7527
						20.81	4.22144	20.81	11.6763	20.41	21.7489
						20.82	4.21977	20.82	11.6738	20.42	21.745
						20.83	4.21811	20.83	11.6712	20.43	21.7412
						20.84	4.21644	20.84	11.6686	20.44	21.7373
						20.85	4.21477	20.85	11.666	20.45	21.7334
						20.86	4.21311	20.86	11.6635	20.46	21.7296
						20.87	4.21144	20.87	11.6609	20.47	21.7257
						20.88	4.20977	20.88	11.6583	20.48	21.7219
						20.89	4.20811	20.89	11.6557	20.49	21.718
						20.9	4.20644	20.9	11.6532	20.5	21.7141
						20.91	4.20478	20.91	11.6506	20.51	21.7103
						20.92	4.20311	20.92	11.648	20.52	21.7064
						20.93	4.20144	20.93	11.6455	20.53	21.7025
						20.94	4.19978	20.94	11.6429	20.54	21.6987
						20.95	4.19811	20.95	11.6403	20.55	21.6948
						20.96	4.19644	20.96	11.6377	20.56	21.691
						20.97	4.19478	20.97	11.6352	20.57	21.6871
						20.98	4.19311	20.98	11.6326	20.58	21.6832
						20.99	4.19144	20.99	11.63	20.59	21.6794
						21	4.18978	21	11.6274	20.6	21.6755
						21.01	4.18811	21.01	11.6249	20.61	21.6716
						21.02	4.18644	21.02	11.6223	20.62	21.6678
						21.03	4.18478	21.03	11.6197	20.63	21.6639
						21.04	4.18311	21.04	11.6172	20.64	21.6601
						21.05	4.18144	21.05	11.6146	20.65	21.6562
						21.06	4.17978	21.06	11.612	20.66	21.6523
						21.07	4.17811	21.07	11.6094	20.67	21.6485
						21.08	4.17645	21.08	11.6069	20.68	21.6446
						21.09	4.17478	21.09	11.6043	20.69	21.6408
						21.1	4.17311	21.1	11.6017	20.7	21.6369
						21.11	4.17145	21.11	11.5991	20.71	21.633
						21.12	4.16978	21.12	11.5966	20.72	21.6292
						21.13	4.16811	21.13	11.594	20.73	21.6253
						21.14	4.16645	21.14	11.5914	20.74	21.6214
						21.15	4.16478	21.15	11.5889	20.75	21.6176
						21.16	4.16311	21.16	11.5863	20.76	21.6137
						21.17	4.16145	21.17	11.5837	20.77	21.6099
						21.18	4.15978	21.18	11.5811	20.78	21.606
						21.19	4.15811	21.19	11.5786	20.79	21.6021
						21.2	4.15645	21.2	11.576	20.8	21.5983
						21.21	4.15478	21.21	11.5734	20.81	21.5944
						21.22	4.15311	21.22	11.5708	20.82	21.5905
						21.23	4.15145	21.23	11.5683	20.83	21.5867
						21.24	4.14978	21.24	11.5657	20.84	21.5828
						21.25	4.14812	21.25	11.5631	20.85	21.579
						21.26	4.14645	21.26	11.5606	20.86	21.5751
						21.27	4.14478	21.27	11.558	20.87	21.5712
						21.28	4.14312	21.28	11.5554	20.88	21.5674
						21.29	4.14145	21.29	11.5528	20.89	21.5635
						21.3	4.13978	21.3	11.5503	20.9	21.5596
						21.31	4.13812	21.31	11.5477	20.91	21.5558
						21.32	4.13645	21.32	11.5451	20.92	21.5519
						21.33	4.13478	21.33	11.5425	20.93	21.5481
						21.34	4.13312	21.34	11.54	20.94	21.5442
						21.35	4.13145	21.35	11.5374	20.95	21.5403
						21.36	4.12978	21.36	11.5348	20.96	21.5365
						21.37	4.12812	21.37	11.5323	20.97	21.5326
						21.38	4.12645	21.38	11.5297	20.98	21.5288
						21.39	4.12478	21.39	11.5271	20.99	21.5249
						21.4	4.12312	21.4	11.5245	21	21.521
						21.41	4.12145	21.41	11.522	21.01	21.5172
						21.42	4.11979	21.42	11.5194	21.02	21.5133
						21.43	4.11812	21.43	11.5168	21.03	21.5094
						21.44	4.11645	21.44	11.5142	21.04	21.5056
						21.45	4.11479	21.45	11.5117	21.05	21.5017
						21.46	4.11312	21.46	11.5091	21.06	21.4979
						21.47	4.11145	21.47	11.5065	21.07	21.494
						21.48	4.10979	21.48	11.504	21.08	21.4901
						21.49	4.10812	21.49	11.5014	21.09	21.4863
						21.5	4.10645	21.5	11.4988	21.1	21.4824
						21.51	4.10479	21.51	11.4962	21.11	21.4785
						21.52	4.10312	21.52	11.4937	21.12	21.4747
						21.53	4.10145	21.53	11.4911	21.13	21.4708
						21.54	4.09979	21.54	11.4885	21.14	21.467
						21.55	4.09812	21.55	11.4859	21.15	21.4631
						21.56	4.09645	21.56	11.4834	21.16	21.4592
						21.57	4.09479	21.57	11.4808	21.17	21.4554
						21.58	4.09312	21.58	11.4782	21.18	21.4515
						21.59	4.09146	21.59	11.4757	21.19	21.4476
						21.6	4.08979	21.6	11.4731	21.2	21.4438
						21.61	4.08812	21.61	11.4705	21.21	21.4399
						21.62	4.08646	21.62	11.4679	21.22	21.4361
						21.63	4.08479	21.63	11.4654	21.23	21.4322
						21.64	4.08312	21.64	11.4628	21.24	21.4283
						21.65	4.08146	21.65	11.4602	21.25	21.4245
						21.66	4.07979	21.66	11.4576	21.26	21.4206
						21.67	4.07812	21.67	11.4551	21.27	21.4168
						21.68	4.07646	21.68	11.4525	21.28	21.4129
						21.69	4.07479	21.69	11.4499	21.29	21.409
						21.7	4.07312	21.7	11.4474	21.3	21.4052
						21.71	4.07146	21.71	11.4448	21.31	21.4013
						21.72	4.06979	21.72	11.4422	21.32	21.3974
						21.73	4.06812	21.73	11.4396	21.33	21.3936
						21.74	4.06646	21.74	11.4371	21.34	21.3897
						21.75	4.06479	21.75	11.4345	21.35	21.3859
						21.76	4.06313	21.76	11.4319	21.36	21.382
						21.77	4.06146	21.77	11.4293	21.37	21.3781
						21.78	4.05979	21.78	11.4268	21.38	21.3743
						21.79	4.05813	21.79	11.4242	21.39	21.3704
						21.8	4.05646	21.8	11.4216	21.4	21.3665
						21.81	4.05479	21.81	11.4191	21.41	21.3627
						21.82	4.05313	21.82	11.4165	21.42	21.3588
						21.83	4.05146	21.83	11.4139	21.43	21.355
						21.84	4.04979	21.84	11.4113	21.44	21.3511
						21.85	4.04813	21.85	11.4088	21.45	21.3472
						21.86	4.04646	21.86	11.4062	21.46	21.3434
						21.87	4.04479	21.87	11.4036	21.47	21.3395
						21.88	4.04313	21.88	11.401	21.48	21.3357
						21.89	4.04146	21.89	11.3985	21.49	21.3318
						21.9	4.0398	21.9	11.3959	21.5	21.3279
						21.91	4.03813	21.91	11.3933	21.51	21.3241
						21.92	4.03646	21.92	11.3908	21.52	21.3202
						21.93	4.0348	21.93	11.3882	21.53	21.3163
						21.94	4.03313	21.94	11.3856	21.54	21.3125
						21.95	4.03146	21.95	11.383	21.55	21.3086
						21.96	4.0298	21.96	11.3805	21.56	21.3048
						21.97	4.02813	21.97	11.3779	21.57	21.3009
						21.98	4.02646	21.98	11.3753	21.58	21.297
						21.99	4.0248	21.99	11.3727	21.59	21.2932
						22	4.02313	22	11.3702	21.6	21.2893
						22.01	4.02146	22.01	11.3676	21.61	21.2854
						22.02	4.0198	22.02	11.365	21.62	21.2816
						22.03	4.01813	22.03	11.3625	21.63	21.2777
						22.04	4.01646	22.04	11.3599	21.64	21.2739
						22.05	4.0148	22.05	11.3573	21.65	21.27
						22.06	4.01313	22.06	11.3547	21.66	21.2661
						22.07	4.01147	22.07	11.3522	21.67	21.2623
						22.08	4.0098	22.08	11.3496	21.68	21.2584
						22.09	4.00813	22.09	11.347	21.69	21.2545
						22.1	4.00647	22.1	11.3444	21.7	21.2507
						22.11	4.0048	22.11	11.3419	21.71	21.2468
						22.12	4.00313	22.12	11.3393	21.72	21.243
						22.13	4.00147	22.13	11.3367	21.73	21.2391
						22.14	3.9998	22.14	11.3342	21.74	21.2352
						22.15	3.99813	22.15	11.3316	21.75	21.2314
						22.16	3.99647	22.16	11.329	21.76	21.2275
						22.17	3.9948	22.17	11.3264	21.77	21.2237
						22.18	3.99313	22.18	11.3239	21.78	21.2198
						22.19	3.99147	22.19	11.3213	21.79	21.2159
						22.2	3.9898	22.2	11.3187	21.8	21.2121
						22.21	3.98813	22.21	11.3161	21.81	21.2082
						22.22	3.98647	22.22	11.3136	21.82	21.2043
						22.23	3.9848	22.23	11.311	21.83	21.2005
						22.24	3.98314	22.24	11.3084	21.84	21.1966
						22.25	3.98147	22.25	11.3059	21.85	21.1928
						22.26	3.9798	22.26	11.3033	21.86	21.1889
						22.27	3.97814	22.27	11.3007	21.87	21.185
						22.28	3.97647	22.28	11.2981	21.88	21.1812
						22.29	3.9748	22.29	11.2956	21.89	21.1773
						22.3	3.97314	22.3	11.293	21.9	21.1734
						22.31	3.97147	22.31	11.2904	21.91	21.1696
						22.32	3.9698	22.32	11.2878	21.92	21.1657
						22.33	3.96814	22.33	11.2853	21.93	21.1619
						22.34	3.96647	22.34	11.2827	21.94	21.158
						22.35	3.9648	22.35	11.2801	21.95	21.1541
						22.36	3.96314	22.36	11.2776	21.96	21.1503
						22.37	3.96147	22.37	11.275	21.97	21.1464
						22.38	3.9598	22.38	11.2724	21.98	21.1426
						22.39	3.95814	22.39	11.2698	21.99	21.1387
						22.4	3.95647	22.4	11.2673	22	21.1348
						22.41	3.95481	22.41	11.2647	22.01	21.131
						22.42	3.95314	22.42	11.2621	22.02	21.1271
						22.43	3.95147	22.43	11.2595	22.03	21.1232
						22.44	3.94981	22.44	11.257	22.04	21.1194
						22.45	3.94814	22.45	11.2544	22.05	21.1155
						22.46	3.94647	22.46	11.2518	22.06	21.1117
						22.47	3.94481	22.47	11.2493	22.07	21.1078
						22.48	3.94314	22.48	11.2467	22.08	21.1039
						22.49	3.94147	22.49	11.2441	22.09	21.1001
						22.5	3.93981	22.5	11.2415	22.1	21.0962
						22.51	3.93814	22.51	11.239	22.11	21.0923
						22.52	3.93647	22.52	11.2364	22.12	21.0885
						22.53	3.93481	22.53	11.2338	22.13	21.0846
						22.54	3.93314	22.54	11.2312	22.14	21.0808
						22.55	3.93147	22.55	11.2287	22.15	21.0769
						22.56	3.92981	22.56	11.2261	22.16	21.073
						22.57	3.92814	22.57	11.2235	22.17	21.0692
						22.58	3.92648	22.58	11.221	22.18	21.0653
						22.59	3.92481	22.59	11.2184	22.19	21.0614
						22.6	3.92314	22.6	11.2158	22.2	21.0576
						22.61	3.92148	22.61	11.2132	22.21	21.0537
						22.62	3.91981	22.62	11.2107	22.22	21.0499
						22.63	3.91814	22.63	11.2081	22.23	21.046
						22.64	3.91648	22.64	11.2055	22.24	21.0421
						22.65	3.91481	22.65	11.2029	22.25	21.0383
						22.66	3.91314	22.66	11.2004	22.26	21.0344
						22.67	3.91148	22.67	11.1978	22.27	21.0306
						22.68	3.90981	22.68	11.1952	22.28	21.0267
						22.69	3.90814	22.69	11.1927	22.29	21.0228
						22.7	3.90648	22.7	11.1901	22.3	21.019
						22.71	3.90481	22.71	11.1875	22.31	21.0151
						22.72	3.90314	22.72	11.1849	22.32	21.0112
						22.73	3.90148	22.73	11.1824	22.33	21.0074
						22.74	3.89981	22.74	11.1798	22.34	21.0035
						22.75	3.89815	22.75	11.1772	22.35	20.9997
						22.76	3.89648	22.76	11.1746	22.36	20.9958
						22.77	3.89481	22.77	11.1721	22.37	20.9919
						22.78	3.89315	22.78	11.1695	22.38	20.9881
						22.79	3.89148	22.79	11.1669	22.39	20.9842
						22.8	3.88981	22.8	11.1644	22.4	20.9803
						22.81	3.88815	22.81	11.1618	22.41	20.9765
						22.82	3.88648	22.82	11.1592	22.42	20.9726
						22.83	3.88481	22.83	11.1566	22.43	20.9688
						22.84	3.88315	22.84	11.1541	22.44	20.9649
						22.85	3.88148	22.85	11.1515	22.45	20.961
						22.86	3.87981	22.86	11.1489	22.46	20.9572
						22.87	3.87815	22.87	11.1463	22.47	20.9533
						22.88	3.87648	22.88	11.1438	22.48	20.9494
						22.89	3.87481	22.89	11.1412	22.49	20.9456
						22.9	3.87315	22.9	11.1386	22.5	20.9417
						22.91	3.87148	22.91	11.1361	22.51	20.9379
						22.92	3.86982	22.92	11.1335	22.52	20.934
						22.93	3.86815	22.93	11.1309	22.53	20.9301
						22.94	3.86648	22.94	11.1283	22.54	20.9263
						22.95	3.86482	22.95	11.1258	22.55	20.9224
						22.96	3.86315	22.96	11.1232	22.56	20.9186
						22.97	3.86148	22.97	11.1206	22.57	20.9147
						22.98	3.85982	22.98	11.118	22.58	20.9108
						22.99	3.85815	22.99	11.1155	22.59	20.907
						23	3.85648	23	11.1129	22.6	20.9031
						23.01	3.85482	23.01	11.1103	22.61	20.8992
						23.02	3.85315	23.02	11.1078	22.62	20.8954
						23.03	3.85148	23.03	11.1052	22.63	20.8915
						23.04	3.84982	23.04	11.1026	22.64	20.8877
						23.05	3.84815	23.05	11.1	22.65	20.8838
						23.06	3.84648	23.06	11.0975	22.66	20.8799
						23.07	3.84482	23.07	11.0949	22.67	20.8761
						23.08	3.84315	23.08	11.0923	22.68	20.8722
						23.09	3.84149	23.09	11.0897	22.69	20.8683
						23.1	3.83982	23.1	11.0872	22.7	20.8645
						23.11	3.83815	23.11	11.0846	22.71	20.8606
						23.12	3.83649	23.12	11.082	22.72	20.8568
						23.13	3.83482	23.13	11.0795	22.73	20.8529
						23.14	3.83315	23.14	11.0769	22.74	20.849
						23.15	3.83149	23.15	11.0743	22.75	20.8452
						23.16	3.82982	23.16	11.0717	22.76	20.8413
						23.17	3.82815	23.17	11.0692	22.77	20.8375
						23.18	3.82649	23.18	11.0666	22.78	20.8336
						23.19	3.82482	23.19	11.064	22.79	20.8297
						23.2	3.82315	23.2	11.0614	22.8	20.8259
						23.21	3.82149	23.21	11.0589	22.81	20.822
						23.22	3.81982	23.22	11.0563	22.82	20.8181
						23.23	3.81815	23.23	11.0537	22.83	20.8143
						23.24	3.81649	23.24	11.0512	22.84	20.8104
						23.25	3.81482	23.25	11.0486	22.85	20.8066
						23.26	3.81316	23.26	11.046	22.86	20.8027
						23.27	3.81149	23.27	11.0434	22.87	20.7988
						23.28	3.80982	23.28	11.0409	22.88	20.795
						23.29	3.80816	23.29	11.0383	22.89	20.7911
						23.3	3.80649	23.3	11.0357	22.9	20.7872
						23.31	3.80482	23.31	11.0331	22.91	20.7834
						23.32	3.80316	23.32	11.0306	22.92	20.7795
						23.33	3.80149	23.33	11.028	22.93	20.7757
						23.34	3.79982	23.34	11.0254	22.94	20.7718
						23.35	3.79816	23.35	11.0229	22.95	20.7679
						23.36	3.79649	23.36	11.0203	22.96	20.7641
						23.37	3.79482	23.37	11.0177	22.97	20.7602
						23.38	3.79316	23.38	11.0151	22.98	20.7563
						23.39	3.79149	23.39	11.0126	22.99	20.7525
						23.4	3.78983	23.4	11.01	23	20.7486
						23.41	3.78816	23.41	11.0074	23.01	20.7448
						23.42	3.78649	23.42	11.0048	23.02	20.7409
						23.43	3.78483	23.43	11.0023	23.03	20.737
						23.44	3.78316	23.44	10.9997	23.04	20.7332
						23.45	3.78149	23.45	10.9971	23.05	20.7293
						23.46	3.77983	23.46	10.9946	23.06	20.7255
						23.47	3.77816	23.47	10.992	23.07	20.7216
						23.48	3.77649	23.48	10.9894	23.08	20.7177
						23.49	3.77483	23.49	10.9868	23.09	20.7139
						23.5	3.77316	23.5	10.9843	23.1	20.71
						23.51	3.77149	23.51	10.9817	23.11	20.7061
						23.52	3.76983	23.52	10.9791	23.12	20.7023
						23.53	3.76816	23.53	10.9765	23.13	20.6984
						23.54	3.76649	23.54	10.974	23.14	20.6946
						23.55	3.76483	23.55	10.9714	23.15	20.6907
						23.56	3.76316	23.56	10.9688	23.16	20.6868
						23.57	3.7615	23.57	10.9663	23.17	20.683
						23.58	3.75983	23.58	10.9637	23.18	20.6791
						23.59	3.75816	23.59	10.9611	23.19	20.6752
						23.6	3.7565	23.6	10.9585	23.2	20.6714
						23.61	3.75483	23.61	10.956	23.21	20.6675
						23.62	3.75316	23.62	10.9534	23.22	20.6637
						23.63	3.7515	23.63	10.9508	23.23	20.6598
						23.64	3.74983	23.64	10.9482	23.24	20.6559
						23.65	3.74816	23.65	10.9457	23.25	20.6521
						23.66	3.7465	23.66	10.9431	23.26	20.6482
						23.67	3.74483	23.67	10.9405	23.27	20.6443
						23.68	3.74316	23.68	10.9379	23.28	20.6405
						23.69	3.7415	23.69	10.9354	23.29	20.6366
						23.7	3.73983	23.7	10.9328	23.3	20.6328
						23.71	3.73816	23.71	10.9302	23.31	20.6289
						23.72	3.7365	23.72	10.9277	23.32	20.625
						23.73	3.73483	23.73	10.9251	23.33	20.6212
						23.74	3.73317	23.74	10.9225	23.34	20.6173
						23.75	3.7315	23.75	10.9199	23.35	20.6135
						23.76	3.72983	23.76	10.9174	23.36	20.6096
						23.77	3.72817	23.77	10.9148	23.37	20.6057
						23.78	3.7265	23.78	10.9122	23.38	20.6019
						23.79	3.72483	23.79	10.9096	23.39	20.598
						23.8	3.72317	23.8	10.9071	23.4	20.5941
						23.81	3.7215	23.81	10.9045	23.41	20.5903
						23.82	3.71983	23.82	10.9019	23.42	20.5864
						23.83	3.71817	23.83	10.8994	23.43	20.5826
						23.84	3.7165	23.84	10.8968	23.44	20.5787
						23.85	3.71483	23.85	10.8942	23.45	20.5748
						23.86	3.71317	23.86	10.8916	23.46	20.571
						23.87	3.7115	23.87	10.8891	23.47	20.5671
						23.88	3.70983	23.88	10.8865	23.48	20.5632
						23.89	3.70817	23.89	10.8839	23.49	20.5594
						23.9	3.7065	23.9	10.8813	23.5	20.5555
						23.91	3.70484	23.91	10.8788	23.51	20.5517
						23.92	3.70317	23.92	10.8762	23.52	20.5478
						23.93	3.7015	23.93	10.8736	23.53	20.5439
						23.94	3.69984	23.94	10.8711	23.54	20.5401
						23.95	3.69817	23.95	10.8685	23.55	20.5362
						23.96	3.6965	23.96	10.8659	23.56	20.5324
						23.97	3.69484	23.97	10.8633	23.57	20.5285
						23.98	3.69317	23.98	10.8608	23.58	20.5246
						23.99	3.6915	23.99	10.8582	23.59	20.5208
						24	3.68984	24	10.8556	23.6	20.5169
						24.01	3.68817	24.01	10.853	23.61	20.513
						24.02	3.6865	24.02	10.8505	23.62	20.5092
						24.03	3.68484	24.03	10.8479	23.63	20.5053
						24.04	3.68317	24.04	10.8453	23.64	20.5015
						24.05	3.6815	24.05	10.8428	23.65	20.4976
						24.06	3.67984	24.06	10.8402	23.66	20.4937
						24.07	3.67817	24.07	10.8376	23.67	20.4899
						24.08	3.67651	24.08	10.835	23.68	20.486
						24.09	3.67484	24.09	10.8325	23.69	20.4821
						24.1	3.67317	24.1	10.8299	23.7	20.4783
						24.11	3.67151	24.11	10.8273	23.71	20.4744
						24.12	3.66984	24.12	10.8247	23.72	20.4706
						24.13	3.66817	24.13	10.8222	23.73	20.4667
						24.14	3.66651	24.14	10.8196	23.74	20.4628
						24.15	3.66484	24.15	10.817	23.75	20.459
						24.16	3.66317	24.16	10.8145	23.76	20.4551
						24.17	3.66151	24.17	10.8119	23.77	20.4512
						24.18	3.65984	24.18	10.8093	23.78	20.4474
						24.19	3.65817	24.19	10.8067	23.79	20.4435
						24.2	3.65651	24.2	10.8042	23.8	20.4397
						24.21	3.65484	24.21	10.8016	23.81	20.4358
						24.22	3.65317	24.22	10.799	23.82	20.4319
						24.23	3.65151	24.23	10.7964	23.83	20.4281
						24.24	3.64984	24.24	10.7939	23.84	20.4242
						24.25	3.64818	24.25	10.7913	23.85	20.4204
						24.26	3.64651	24.26	10.7887	23.86	20.4165
						24.27	3.64484	24.27	10.7862	23.87	20.4126
						24.28	3.64318	24.28	10.7836	23.88	20.4088
						24.29	3.64151	24.29	10.781	23.89	20.4049
						24.3	3.63984	24.3	10.7784	23.9	20.401
						24.31	3.63818	24.31	10.7759	23.91	20.3972
						24.32	3.63651	24.32	10.7733	23.92	20.3933
						24.33	3.63484	24.33	10.7707	23.93	20.3895
						24.34	3.63318	24.34	10.7681	23.94	20.3856
						24.35	3.63151	24.35	10.7656	23.95	20.3817
						24.36	3.62984	24.36	10.763	23.96	20.3779
						24.37	3.62818	24.37	10.7604	23.97	20.374
						24.38	3.62651	24.38	10.7579	23.98	20.3701
						24.39	3.62484	24.39	10.7553	23.99	20.3663
						24.4	3.62318	24.4	10.7527	24	20.3624
						24.41	3.62151	24.41	10.7501	24.01	20.3586
						24.42	3.61985	24.42	10.7476	24.02	20.3547
						24.43	3.61818	24.43	10.745	24.03	20.3508
						24.44	3.61651	24.44	10.7424	24.04	20.347
						24.45	3.61485	24.45	10.7398	24.05	20.3431
						24.46	3.61318	24.46	10.7373	24.06	20.3393
						24.47	3.61151	24.47	10.7347	24.07	20.3354
						24.48	3.60985	24.48	10.7321	24.08	20.3315
						24.49	3.60818	24.49	10.7296	24.09	20.3277
						24.5	3.60651	24.5	10.727	24.1	20.3238
						24.51	3.60485	24.51	10.7244	24.11	20.3199
						24.52	3.60318	24.52	10.7218	24.12	20.3161
						24.53	3.60151	24.53	10.7193	24.13	20.3122
						24.54	3.59985	24.54	10.7167	24.14	20.3084
						24.55	3.59818	24.55	10.7141	24.15	20.3045
						24.56	3.59651	24.56	10.7115	24.16	20.3006
						24.57	3.59485	24.57	10.709	24.17	20.2968
						24.58	3.59318	24.58	10.7064	24.18	20.2929
						24.59	3.59152	24.59	10.7038	24.19	20.289
						24.6	3.58985	24.6	10.7013	24.2	20.2852
						24.61	3.58818	24.61	10.6987	24.21	20.2813
						24.62	3.58652	24.62	10.6961	24.22	20.2775
						24.63	3.58485	24.63	10.6935	24.23	20.2736
						24.64	3.58318	24.64	10.691	24.24	20.2697
						24.65	3.58152	24.65	10.6884	24.25	20.2659
						24.66	3.57985	24.66	10.6858	24.26	20.262
						24.67	3.57818	24.67	10.6832	24.27	20.2581
						24.68	3.57652	24.68	10.6807	24.28	20.2543
						24.69	3.57485	24.69	10.6781	24.29	20.2504
						24.7	3.57318	24.7	10.6755	24.3	20.2466
						24.71	3.57152	24.71	10.673	24.31	20.2427
						24.72	3.56985	24.72	10.6704	24.32	20.2388
						24.73	3.56818	24.73	10.6678	24.33	20.235
						24.74	3.56652	24.74	10.6652	24.34	20.2311
						24.75	3.56485	24.75	10.6627	24.35	20.2273
						24.76	3.56319	24.76	10.6601	24.36	20.2234
						24.77	3.56152	24.77	10.6575	24.37	20.2195
						24.78	3.55985	24.78	10.6549	24.38	20.2157
						24.79	3.55819	24.79	10.6524	24.39	20.2118
						24.8	3.55652	24.8	10.6498	24.4	20.2079
						24.81	3.55485	24.81	10.6472	24.41	20.2041
						24.82	3.55319	24.82	10.6447	24.42	20.2002
						24.83	3.55152	24.83	10.6421	24.43	20.1964
						24.84	3.54985	24.84	10.6395	24.44	20.1925
						24.85	3.54819	24.85	10.6369	24.45	20.1886
						24.86	3.54652	24.86	10.6344	24.46	20.1848
						24.87	3.54485	24.87	10.6318	24.47	20.1809
						24.88	3.54319	24.88	10.6292	24.48	20.177
						24.89	3.54152	24.89	10.6266	24.49	20.1732
						24.9	3.53986	24.9	10.6241	24.5	20.1693
						24.91	3.53819	24.91	10.6215	24.51	20.1655
						24.92	3.53652	24.92	10.6189	24.52	20.1616
						24.93	3.53486	24.93	10.6164	24.53	20.1577
						24.94	3.53319	24.94	10.6138	24.54	20.1539
						24.95	3.53152	24.95	10.6112	24.55	20.15
						24.96	3.52986	24.96	10.6086	24.56	20.1461
						24.97	3.52819	24.97	10.6061	24.57	20.1423
						24.98	3.52652	24.98	10.6035	24.58	20.1384
						24.99	3.52486	24.99	10.6009	24.59	20.1346
						25	3.52319	25	10.5983	24.6	20.1307
						25.01	3.52152	25.01	10.5958	24.61	20.1268
						25.02	3.51986	25.02	10.5932	24.62	20.123
						25.03	3.51819	25.03	10.5906	24.63	20.1191
						25.04	3.51652	25.04	10.5881	24.64	20.1153
						25.05	3.51486	25.05	10.5855	24.65	20.1114
						25.06	3.51319	25.06	10.5829	24.66	20.1075
						25.07	3.51153	25.07	10.5803	24.67	20.1037
						25.08	3.50986	25.08	10.5778	24.68	20.0998
						25.09	3.50819	25.09	10.5752	24.69	20.0959
						25.1	3.50653	25.1	10.5726	24.7	20.0921
						25.11	3.50486	25.11	10.57	24.71	20.0882
						25.12	3.50319	25.12	10.5675	24.72	20.0844
						25.13	3.50153	25.13	10.5649	24.73	20.0805
						25.14	3.49986	25.14	10.5623	24.74	20.0766
						25.15	3.49819	25.15	10.5598	24.75	20.0728
						25.16	3.49653	25.16	10.5572	24.76	20.0689
						25.17	3.49486	25.17	10.5546	24.77	20.065
						25.18	3.49319	25.18	10.552	24.78	20.0612
						25.19	3.49153	25.19	10.5495	24.79	20.0573
						25.2	3.48986	25.2	10.5469	24.8	20.0535
						25.21	3.48819	25.21	10.5443	24.81	20.0496
						25.22	3.48653	25.22	10.5417	24.82	20.0457
						25.23	3.48486	25.23	10.5392	24.83	20.0419
						25.24	3.4832	25.24	10.5366	24.84	20.038
						25.25	3.48153	25.25	10.534	24.85	20.0342
						25.26	3.47986	25.26	10.5315	24.86	20.0303
						25.27	3.4782	25.27	10.5289	24.87	20.0264
						25.28	3.47653	25.28	10.5263	24.88	20.0226
						25.29	3.47486	25.29	10.5237	24.89	20.0187
						25.3	3.4732	25.3	10.5212	24.9	20.0148
						25.31	3.47153	25.31	10.5186	24.91	20.011
						25.32	3.46986	25.32	10.516	24.92	20.0071
						25.33	3.4682	25.33	10.5134	24.93	20.0033
						25.34	3.46653	25.34	10.5109	24.94	19.9994
						25.35	3.46486	25.35	10.5083	24.95	19.9955
						25.36	3.4632	25.36	10.5057	24.96	19.9917
						25.37	3.46153	25.37	10.5032	24.97	19.9878
						25.38	3.45986	25.38	10.5006	24.98	19.9839
						25.39	3.4582	25.39	10.498	24.99	19.9801
						25.4	3.45653	25.4	10.4954	25	19.9762
						25.41	3.45487	25.41	10.4929	25.01	19.9724
						25.42	3.4532	25.42	10.4903	25.02	19.9685
						25.43	3.45153	25.43	10.4877	25.03	19.9646
						25.44	3.44987	25.44	10.4851	25.04	19.9608
						25.45	3.4482	25.45	10.4826	25.05	19.9569
						25.46	3.44653	25.46	10.48	25.06	19.953
						25.47	3.44487	25.47	10.4774	25.07	19.9492
						25.48	3.4432	25.48	10.4749	25.08	19.9453
						25.49	3.44153	25.49	10.4723	25.09	19.9415
						25.5	3.43987	25.5	10.4697	25.1	19.9376
						25.51	3.4382	25.51	10.4671	25.11	19.9337
						25.52	3.43653	25.52	10.4646	25.12	19.9299
						25.53	3.43487	25.53	10.462	25.13	19.926
						25.54	3.4332	25.54	10.4594	25.14	19.9222
						25.55	3.43153	25.55	10.4568	25.15	19.9183
						25.56	3.42987	25.56	10.4543	25.16	19.9144
						25.57	3.4282	25.57	10.4517	25.17	19.9106
						25.58	3.42654	25.58	10.4491	25.18	19.9067
						25.59	3.42487	25.59	10.4466	25.19	19.9028
						25.6	3.4232	25.6	10.444	25.2	19.899
						25.61	3.42154	25.61	10.4414	25.21	19.8951
						25.62	3.41987	25.62	10.4388	25.22	19.8913
						25.63	3.4182	25.63	10.4363	25.23	19.8874
						25.64	3.41654	25.64	10.4337	25.24	19.8835
						25.65	3.41487	25.65	10.4311	25.25	19.8797
						25.66	3.4132	25.66	10.4285	25.26	19.8758
						25.67	3.41154	25.67	10.426	25.27	19.8719
						25.68	3.40987	25.68	10.4234	25.28	19.8681
						25.69	3.4082	25.69	10.4208	25.29	19.8642
						25.7	3.40654	25.7	10.4183	25.3	19.8604
						25.71	3.40487	25.71	10.4157	25.31	19.8565
						25.72	3.4032	25.72	10.4131	25.32	19.8526
						25.73	3.40154	25.73	10.4105	25.33	19.8488
						25.74	3.39987	25.74	10.408	25.34	19.8449
						25.75	3.39821	25.75	10.4054	25.35	19.8411
						25.76	3.39654	25.76	10.4028	25.36	19.8372
						25.77	3.39487	25.77	10.4002	25.37	19.8333
						25.78	3.39321	25.78	10.3977	25.38	19.8295
						25.79	3.39154	25.79	10.3951	25.39	19.8256
						25.8	3.38987	25.8	10.3925	25.4	19.8217
						25.81	3.38821	25.81	10.39	25.41	19.8179
						25.82	3.38654	25.82	10.3874	25.42	19.814
						25.83	3.38487	25.83	10.3848	25.43	19.8102
						25.84	3.38321	25.84	10.3822	25.44	19.8063
						25.85	3.38154	25.85	10.3797	25.45	19.8024
						25.86	3.37987	25.86	10.3771	25.46	19.7986
						25.87	3.37821	25.87	10.3745	25.47	19.7947
						25.88	3.37654	25.88	10.3719	25.48	19.7908
						25.89	3.37487	25.89	10.3694	25.49	19.787
						25.9	3.37321	25.9	10.3668	25.5	19.7831
						25.91	3.37154	25.91	10.3642	25.51	19.7793
						25.92	3.36988	25.92	10.3617	25.52	19.7754
						25.93	3.36821	25.93	10.3591	25.53	19.7715
						25.94	3.36654	25.94	10.3565	25.54	19.7677
						25.95	3.36488	25.95	10.3539	25.55	19.7638
						25.96	3.36321	25.96	10.3514	25.56	19.7599
						25.97	3.36154	25.97	10.3488	25.57	19.7561
						25.98	3.35988	25.98	10.3462	25.58	19.7522
						25.99	3.35821	25.99	10.3436	25.59	19.7484
						26	3.35654	26	10.3411	25.6	19.7445
						26.01	3.35488	26.01	10.3385	25.61	19.7406
						26.02	3.35321	26.02	10.3359	25.62	19.7368
						26.03	3.35154	26.03	10.3334	25.63	19.7329
						26.04	3.34988	26.04	10.3308	25.64	19.7291
						26.05	3.34821	26.05	10.3282	25.65	19.7252
						26.06	3.34654	26.06	10.3256	25.66	19.7213
						26.07	3.34488	26.07	10.3231	25.67	19.7175
						26.08	3.34321	26.08	10.3205	25.68	19.7136
						26.09	3.34155	26.09	10.3179	25.69	19.7097
						26.1	3.33988	26.1	10.3153	25.7	19.7059
						26.11	3.33821	26.11	10.3128	25.71	19.702
						26.12	3.33655	26.12	10.3102	25.72	19.6982
						26.13	3.33488	26.13	10.3076	25.73	19.6943
						26.14	3.33321	26.14	10.3051	25.74	19.6904
						26.15	3.33155	26.15	10.3025	25.75	19.6866
						26.16	3.32988	26.16	10.2999	25.76	19.6827
						26.17	3.32821	26.17	10.2973	25.77	19.6788
						26.18	3.32655	26.18	10.2948	25.78	19.675
						26.19	3.32488	26.19	10.2922	25.79	19.6711
						26.2	3.32321	26.2	10.2896	25.8	19.6673
						26.21	3.32155	26.21	10.287	25.81	19.6634
						26.22	3.31988	26.22	10.2845	25.82	19.6595
						26.23	3.31821	26.23	10.2819	25.83	19.6557
						26.24	3.31655	26.24	10.2793	25.84	19.6518
						26.25	3.31488	26.25	10.2768	25.85	19.6479
						26.26	3.31322	26.26	10.2742	25.86	19.6441
						26.27	3.31155	26.27	10.2716	25.87	19.6402
						26.28	3.30988	26.28	10.269	25.88	19.6364
						26.29	3.30822	26.29	10.2665	25.89	19.6325
						26.3	3.30655	26.3	10.2639	25.9	19.6286
						26.31	3.30488	26.31	10.2613	25.91	19.6248
						26.32	3.30322	26.32	10.2587	25.92	19.6209
						26.33	3.30155	26.33	10.2562	25.93	19.6171
						26.34	3.29988	26.34	10.2536	25.94	19.6132
						26.35	3.29822	26.35	10.251	25.95	19.6093
						26.36	3.29655	26.36	10.2485	25.96	19.6055
						26.37	3.29488	26.37	10.2459	25.97	19.6016
						26.38	3.29322	26.38	10.2433	25.98	19.5977
						26.39	3.29155	26.39	10.2407	25.99	19.5939
						26.4	3.28989	26.4	10.2382	26	19.59
						26.41	3.28822	26.41	10.2356	26.01	19.5862
						26.42	3.28655	26.42	10.233	26.02	19.5823
						26.43	3.28489	26.43	10.2304	26.03	19.5784
						26.44	3.28322	26.44	10.2279	26.04	19.5746
						26.45	3.28155	26.45	10.2253	26.05	19.5707
						26.46	3.27989	26.46	10.2227	26.06	19.5668
						26.47	3.27822	26.47	10.2202	26.07	19.563
						26.48	3.27655	26.48	10.2176	26.08	19.5591
						26.49	3.27489	26.49	10.215	26.09	19.5553
						26.5	3.27322	26.5	10.2124	26.1	19.5514
						26.51	3.27155	26.51	10.2099	26.11	19.5475
						26.52	3.26989	26.52	10.2073	26.12	19.5437
						26.53	3.26822	26.53	10.2047	26.13	19.5398
						26.54	3.26655	26.54	10.2021	26.14	19.536
						26.55	3.26489	26.55	10.1996	26.15	19.5321
						26.56	3.26322	26.56	10.197	26.16	19.5282
						26.57	3.26156	26.57	10.1944	26.17	19.5244
						26.58	3.25989	26.58	10.1919	26.18	19.5205
						26.59	3.25822	26.59	10.1893	26.19	19.5166
						26.6	3.25656	26.6	10.1867	26.2	19.5128
						26.61	3.25489	26.61	10.1841	26.21	19.5089
						26.62	3.25322	26.62	10.1816	26.22	19.5051
						26.63	3.25156	26.63	10.179	26.23	19.5012
						26.64	3.24989	26.64	10.1764	26.24	19.4973
						26.65	3.24822	26.65	10.1738	26.25	19.4935
						26.66	3.24656	26.66	10.1713	26.26	19.4896
						26.67	3.24489	26.67	10.1687	26.27	19.4857
						26.68	3.24322	26.68	10.1661	26.28	19.4819
						26.69	3.24156	26.69	10.1635	26.29	19.478
						26.7	3.23989	26.7	10.161	26.3	19.4742
						26.71	3.23822	26.71	10.1584	26.31	19.4703
						26.72	3.23656	26.72	10.1558	26.32	19.4664
						26.73	3.23489	26.73	10.1533	26.33	19.4626
						26.74	3.23323	26.74	10.1507	26.34	19.4587
						26.75	3.23156	26.75	10.1481	26.35	19.4548
						26.76	3.22989	26.76	10.1455	26.36	19.451
						26.77	3.22823	26.77	10.143	26.37	19.4471
						26.78	3.22656	26.78	10.1404	26.38	19.4433
						26.79	3.22489	26.79	10.1378	26.39	19.4394
						26.8	3.22323	26.8	10.1352	26.4	19.4355
						26.81	3.22156	26.81	10.1327	26.41	19.4317
						26.82	3.21989	26.82	10.1301	26.42	19.4278
						26.83	3.21823	26.83	10.1275	26.43	19.424
						26.84	3.21656	26.84	10.125	26.44	19.4201
						26.85	3.21489	26.85	10.1224	26.45	19.4162
						26.86	3.21323	26.86	10.1198	26.46	19.4124
						26.87	3.21156	26.87	10.1172	26.47	19.4085
						26.88	3.20989	26.88	10.1147	26.48	19.4046
						26.89	3.20823	26.89	10.1121	26.49	19.4008
						26.9	3.20656	26.9	10.1095	26.5	19.3969
						26.91	3.2049	26.91	10.1069	26.51	19.3931
						26.92	3.20323	26.92	10.1044	26.52	19.3892
						26.93	3.20156	26.93	10.1018	26.53	19.3853
						26.94	3.1999	26.94	10.0992	26.54	19.3815
						26.95	3.19823	26.95	10.0967	26.55	19.3776
						26.96	3.19656	26.96	10.0941	26.56	19.3737
						26.97	3.1949	26.97	10.0915	26.57	19.3699
						26.98	3.19323	26.98	10.0889	26.58	19.366
						26.99	3.19156	26.99	10.0864	26.59	19.3622
						27	3.1899	27	10.0838	26.6	19.3583
						27.01	3.18823	27.01	10.0812	26.61	19.3544
						27.02	3.18656	27.02	10.0786	26.62	19.3506
						27.03	3.1849	27.03	10.0761	26.63	19.3467
						27.04	3.18323	27.04	10.0735	26.64	19.3429
						27.05	3.18156	27.05	10.0709	26.65	19.339
						27.06	3.1799	27.06	10.0684	26.66	19.3351
						27.07	3.17823	27.07	10.0658	26.67	19.3313
						27.08	3.17657	27.08	10.0632	26.68	19.3274
						27.09	3.1749	27.09	10.0606	26.69	19.3235
						27.1	3.17323	27.1	10.0581	26.7	19.3197
						27.11	3.17157	27.11	10.0555	26.71	19.3158
						27.12	3.1699	27.12	10.0529	26.72	19.312
						27.13	3.16823	27.13	10.0503	26.73	19.3081
						27.14	3.16657	27.14	10.0478	26.74	19.3042
						27.15	3.1649	27.15	10.0452	26.75	19.3004
						27.16	3.16323	27.16	10.0426	26.76	19.2965
						27.17	3.16157	27.17	10.0401	26.77	19.2926
						27.18	3.1599	27.18	10.0375	26.78	19.2888
						27.19	3.15823	27.19	10.0349	26.79	19.2849
						27.2	3.15657	27.2	10.0323	26.8	19.2811
						27.21	3.1549	27.21	10.0298	26.81	19.2772
						27.22	3.15323	27.22	10.0272	26.82	19.2733
						27.23	3.15157	27.23	10.0246	26.83	19.2695
						27.24	3.1499	27.24	10.022	26.84	19.2656
						27.25	3.14824	27.25	10.0195	26.85	19.2617
						27.26	3.14657	27.26	10.0169	26.86	19.2579
						27.27	3.1449	27.27	10.0143	26.87	19.254
						27.28	3.14324	27.28	10.0118	26.88	19.2502
						27.29	3.14157	27.29	10.0092	26.89	19.2463
						27.3	3.1399	27.3	10.0066	26.9	19.2424
						27.31	3.13824	27.31	10.004	26.91	19.2386
						27.32	3.13657	27.32	10.0015	26.92	19.2347
						27.33	3.1349	27.33	9.99889	26.93	19.2309
						27.34	3.13324	27.34	9.99632	26.94	19.227
						27.35	3.13157	27.35	9.99375	26.95	19.2231
						27.36	3.1299	27.36	9.99118	26.96	19.2193
						27.37	3.12824	27.37	9.9886	26.97	19.2154
						27.38	3.12657	27.38	9.98603	26.98	19.2115
						27.39	3.1249	27.39	9.98346	26.99	19.2077
						27.4	3.12324	27.4	9.98088	27	19.2038
						27.41	3.12157	27.41	9.97831	27.01	19.2
						27.42	3.11991	27.42	9.97574	27.02	19.1961
						27.43	3.11824	27.43	9.97317	27.03	19.1922
						27.44	3.11657	27.44	9.97059	27.04	19.1884
						27.45	3.11491	27.45	9.96802	27.05	19.1845
						27.46	3.11324	27.46	9.96545	27.06	19.1806
						27.47	3.11157	27.47	9.96287	27.07	19.1768
						27.48	3.10991	27.48	9.9603	27.08	19.1729
						27.49	3.10824	27.49	9.95773	27.09	19.1691
						27.5	3.10657	27.5	9.95516	27.1	19.1652
						27.51	3.10491	27.51	9.95258	27.11	19.1613
						27.52	3.10324	27.52	9.95001	27.12	19.1575
						27.53	3.10157	27.53	9.94744	27.13	19.1536
						27.54	3.09991	27.54	9.94487	27.14	19.1497
						27.55	3.09824	27.55	9.94229	27.15	19.1459
						27.56	3.09657	27.56	9.93972	27.16	19.142
						27.57	3.09491	27.57	9.93715	27.17	19.1382
						27.58	3.09324	27.58	9.93457	27.18	19.1343
						27.59	3.09158	27.59	9.932	27.19	19.1304
						27.6	3.08991	27.6	9.92943	27.2	19.1266
						27.61	3.08824	27.61	9.92686	27.21	19.1227
						27.62	3.08658	27.62	9.92428	27.22	19.1189
						27.63	3.08491	27.63	9.92171	27.23	19.115
						27.64	3.08324	27.64	9.91914	27.24	19.1111
						27.65	3.08158	27.65	9.91657	27.25	19.1073
						27.66	3.07991	27.66	9.91399	27.26	19.1034
						27.67	3.07824	27.67	9.91142	27.27	19.0995
						27.68	3.07658	27.68	9.90885	27.28	19.0957
						27.69	3.07491	27.69	9.90627	27.29	19.0918
						27.7	3.07324	27.7	9.9037	27.3	19.088
						27.71	3.07158	27.71	9.90113	27.31	19.0841
						27.72	3.06991	27.72	9.89856	27.32	19.0802
						27.73	3.06824	27.73	9.89598	27.33	19.0764
						27.74	3.06658	27.74	9.89341	27.34	19.0725
						27.75	3.06491	27.75	9.89084	27.35	19.0686
						27.76	3.06325	27.76	9.88826	27.36	19.0648
						27.77	3.06158	27.77	9.88569	27.37	19.0609
						27.78	3.05991	27.78	9.88312	27.38	19.0571
						27.79	3.05825	27.79	9.88055	27.39	19.0532
						27.8	3.05658	27.8	9.87797	27.4	19.0493
						27.81	3.05491	27.81	9.8754	27.41	19.0455
						27.82	3.05325	27.82	9.87283	27.42	19.0416
						27.83	3.05158	27.83	9.87026	27.43	19.0378
						27.84	3.04991	27.84	9.86768	27.44	19.0339
						27.85	3.04825	27.85	9.86511	27.45	19.03
						27.86	3.04658	27.86	9.86254	27.46	19.0262
						27.87	3.04491	27.87	9.85996	27.47	19.0223
						27.88	3.04325	27.88	9.85739	27.48	19.0184
						27.89	3.04158	27.89	9.85482	27.49	19.0146
						27.9	3.03992	27.9	9.85225	27.5	19.0107
						27.91	3.03825	27.91	9.84967	27.51	19.0069
						27.92	3.03658	27.92	9.8471	27.52	19.003
						27.93	3.03492	27.93	9.84453	27.53	18.9991
						27.94	3.03325	27.94	9.84196	27.54	18.9953
						27.95	3.03158	27.95	9.83938	27.55	18.9914
						27.96	3.02992	27.96	9.83681	27.56	18.9875
						27.97	3.02825	27.97	9.83424	27.57	18.9837
						27.98	3.02658	27.98	9.83166	27.58	18.9798
						27.99	3.02492	27.99	9.82909	27.59	18.976
						28	3.02325	28	9.82652	27.6	18.9721
						28.01	3.02158	28.01	9.82395	27.61	18.9682
						28.02	3.01992	28.02	9.82137	27.62	18.9644
						28.03	3.01825	28.03	9.8188	27.63	18.9605
						28.04	3.01658	28.04	9.81623	27.64	18.9566
						28.05	3.01492	28.05	9.81365	27.65	18.9528
						28.06	3.01325	28.06	9.81108	27.66	18.9489
						28.07	3.01159	28.07	9.80851	27.67	18.9451
						28.08	3.00992	28.08	9.80594	27.68	18.9412
						28.09	3.00825	28.09	9.80336	27.69	18.9373
						28.1	3.00659	28.1	9.80079	27.7	18.9335
						28.11	3.00492	28.11	9.79822	27.71	18.9296
						28.12	3.00325	28.12	9.79565	27.72	18.9258
						28.13	3.00159	28.13	9.79307	27.73	18.9219
						28.14	2.99992	28.14	9.7905	27.74	18.918
						28.15	2.99825	28.15	9.78793	27.75	18.9142
						28.16	2.99659	28.16	9.78535	27.76	18.9103
						28.17	2.99492	28.17	9.78278	27.77	18.9064
						28.18	2.99325	28.18	9.78021	27.78	18.9026
						28.19	2.99159	28.19	9.77764	27.79	18.8987
						28.2	2.98992	28.2	9.77506	27.8	18.8949
						28.21	2.98825	28.21	9.77249	27.81	18.891
						28.22	2.98659	28.22	9.76992	27.82	18.8871
						28.23	2.98492	28.23	9.76735	27.83	18.8833
						28.24	2.98326	28.24	9.76477	27.84	18.8794
						28.25	2.98159	28.25	9.7622	27.85	18.8755
						28.26	2.97992	28.26	9.75963	27.86	18.8717
						28.27	2.97826	28.27	9.75705	27.87	18.8678
						28.28	2.97659	28.28	9.75448	27.88	18.864
						28.29	2.97492	28.29	9.75191	27.89	18.8601
						28.3	2.97326	28.3	9.74934	27.9	18.8562
						28.31	2.97159	28.31	9.74676	27.91	18.8524
						28.32	2.96992	28.32	9.74419	27.92	18.8485
						28.33	2.96826	28.33	9.74162	27.93	18.8447
						28.34	2.96659	28.34	9.73905	27.94	18.8408
						28.35	2.96492	28.35	9.73647	27.95	18.8369
						28.36	2.96326	28.36	9.7339	27.96	18.8331
						28.37	2.96159	28.37	9.73133	27.97	18.8292
						28.38	2.95992	28.38	9.72875	27.98	18.8253
						28.39	2.95826	28.39	9.72618	27.99	18.8215
						28.4	2.95659	28.4	9.72361	28	18.8176
						28.41	2.95493	28.41	9.72104	28.01	18.8138
						28.42	2.95326	28.42	9.71846	28.02	18.8099
						28.43	2.95159	28.43	9.71589	28.03	18.806
						28.44	2.94993	28.44	9.71332	28.04	18.8022
						28.45	2.94826	28.45	9.71074	28.05	18.7983
						28.46	2.94659	28.46	9.70817	28.06	18.7944
						28.47	2.94493	28.47	9.7056	28.07	18.7906
						28.48	2.94326	28.48	9.70303	28.08	18.7867
						28.49	2.94159	28.49	9.70045	28.09	18.7829
						28.5	2.93993	28.5	9.69788	28.1	18.779
						28.51	2.93826	28.51	9.69531	28.11	18.7751
						28.52	2.93659	28.52	9.69274	28.12	18.7713
						28.53	2.93493	28.53	9.69016	28.13	18.7674
						28.54	2.93326	28.54	9.68759	28.14	18.7635
						28.55	2.93159	28.55	9.68502	28.15	18.7597
						28.56	2.92993	28.56	9.68244	28.16	18.7558
						28.57	2.92826	28.57	9.67987	28.17	18.752
						28.58	2.9266	28.58	9.6773	28.18	18.7481
						28.59	2.92493	28.59	9.67473	28.19	18.7442
						28.6	2.92326	28.6	9.67215	28.2	18.7404
						28.61	2.9216	28.61	9.66958	28.21	18.7365
						28.62	2.91993	28.62	9.66701	28.22	18.7327
						28.63	2.91826	28.63	9.66444	28.23	18.7288
						28.64	2.9166	28.64	9.66186	28.24	18.7249
						28.65	2.91493	28.65	9.65929	28.25	18.7211
						28.66	2.91326	28.66	9.65672	28.26	18.7172
						28.67	2.9116	28.67	9.65414	28.27	18.7133
						28.68	2.90993	28.68	9.65157	28.28	18.7095
						28.69	2.90826	28.69	9.649	28.29	18.7056
						28.7	2.9066	28.7	9.64643	28.3	18.7018
						28.71	2.90493	28.71	9.64385	28.31	18.6979
						28.72	2.90326	28.72	9.64128	28.32	18.694
						28.73	2.9016	28.73	9.63871	28.33	18.6902
						28.74	2.89993	28.74	9.63613	28.34	18.6863
						28.75	2.89827	28.75	9.63356	28.35	18.6824
						28.76	2.8966	28.76	9.63099	28.36	18.6786
						28.77	2.89493	28.77	9.62842	28.37	18.6747
						28.78	2.89327	28.78	9.62584	28.38	18.6709
						28.79	2.8916	28.79	9.62327	28.39	18.667
						28.8	2.88993	28.8	9.6207	28.4	18.6631
						28.81	2.88827	28.81	9.61813	28.41	18.6593
						28.82	2.8866	28.82	9.61555	28.42	18.6554
						28.83	2.88493	28.83	9.61298	28.43	18.6515
						28.84	2.88327	28.84	9.61041	28.44	18.6477
						28.85	2.8816	28.85	9.60783	28.45	18.6438
						28.86	2.87993	28.86	9.60526	28.46	18.64
						28.87	2.87827	28.87	9.60269	28.47	18.6361
						28.88	2.8766	28.88	9.60012	28.48	18.6322
						28.89	2.87493	28.89	9.59754	28.49	18.6284
						28.9	2.87327	28.9	9.59497	28.5	18.6245
						28.91	2.8716	28.91	9.5924	28.51	18.6207
						28.92	2.86994	28.92	9.58983	28.52	18.6168
						28.93	2.86827	28.93	9.58725	28.53	18.6129
						28.94	2.8666	28.94	9.58468	28.54	18.6091
						28.95	2.86494	28.95	9.58211	28.55	18.6052
						28.96	2.86327	28.96	9.57953	28.56	18.6013
						28.97	2.8616	28.97	9.57696	28.57	18.5975
						28.98	2.85994	28.98	9.57439	28.58	18.5936
						28.99	2.85827	28.99	9.57182	28.59	18.5898
						29	2.8566	29	9.56924	28.6	18.5859
						29.01	2.85494	29.01	9.56667	28.61	18.582
						29.02	2.85327	29.02	9.5641	28.62	18.5782
						29.03	2.8516	29.03	9.56152	28.63	18.5743
						29.04	2.84994	29.04	9.55895	28.64	18.5704
						29.05	2.84827	29.05	9.55638	28.65	18.5666
						29.06	2.8466	29.06	9.55381	28.66	18.5627
						29.07	2.84494	29.07	9.55123	28.67	18.5589
						29.08	2.84327	29.08	9.54866	28.68	18.555
						29.09	2.84161	29.09	9.54609	28.69	18.5511
						29.1	2.83994	29.1	9.54352	28.7	18.5473
						29.11	2.83827	29.11	9.54094	28.71	18.5434
						29.12	2.83661	29.12	9.53837	28.72	18.5396
						29.13	2.83494	29.13	9.5358	28.73	18.5357
						29.14	2.83327	29.14	9.53322	28.74	18.5318
						29.15	2.83161	29.15	9.53065	28.75	18.528
						29.16	2.82994	29.16	9.52808	28.76	18.5241
						29.17	2.82827	29.17	9.52551	28.77	18.5202
						29.18	2.82661	29.18	9.52293	28.78	18.5164
						29.19	2.82494	29.19	9.52036	28.79	18.5125
						29.2	2.82327	29.2	9.51779	28.8	18.5087
						29.21	2.82161	29.21	9.51522	28.81	18.5048
						29.22	2.81994	29.22	9.51264	28.82	18.5009
						29.23	2.81827	29.23	9.51007	28.83	18.4971
						29.24	2.81661	29.24	9.5075	28.84	18.4932
						29.25	2.81494	29.25	9.50492	28.85	18.4893
						29.26	2.81328	29.26	9.50235	28.86	18.4855
						29.27	2.81161	29.27	9.49978	28.87	18.4816
						29.28	2.80994	29.28	9.49721	28.88	18.4778
						29.29	2.80828	29.29	9.49463	28.89	18.4739
						29.3	2.80661	29.3	9.49206	28.9	18.47
						29.31	2.80494	29.31	9.48949	28.91	18.4662
						29.32	2.80328	29.32	9.48691	28.92	18.4623
						29.33	2.80161	29.33	9.48434	28.93	18.4584
						29.34	2.79994	29.34	9.48177	28.94	18.4546
						29.35	2.79828	29.35	9.4792	28.95	18.4507
						29.36	2.79661	29.36	9.47662	28.96	18.4469
						29.37	2.79494	29.37	9.47405	28.97	18.443
						29.38	2.79328	29.38	9.47148	28.98	18.4391
						29.39	2.79161	29.39	9.46891	28.99	18.4353
						29.4	2.78995	29.4	9.46633	29	18.4314
						29.41	2.78828	29.41	9.46376	29.01	18.4276
						29.42	2.78661	29.42	9.46119	29.02	18.4237
						29.43	2.78495	29.43	9.45861	29.03	18.4198
						29.44	2.78328	29.44	9.45604	29.04	18.416
						29.45	2.78161	29.45	9.45347	29.05	18.4121
						29.46	2.77995	29.46	9.4509	29.06	18.4082
						29.47	2.77828	29.47	9.44832	29.07	18.4044
						29.48	2.77661	29.48	9.44575	29.08	18.4005
						29.49	2.77495	29.49	9.44318	29.09	18.3967
						29.5	2.77328	29.5	9.44061	29.1	18.3928
						29.51	2.77161	29.51	9.43803	29.11	18.3889
						29.52	2.76995	29.52	9.43546	29.12	18.3851
						29.53	2.76828	29.53	9.43289	29.13	18.3812
						29.54	2.76661	29.54	9.43031	29.14	18.3773
						29.55	2.76495	29.55	9.42774	29.15	18.3735
						29.56	2.76328	29.56	9.42517	29.16	18.3696
						29.57	2.76162	29.57	9.4226	29.17	18.3658
						29.58	2.75995	29.58	9.42002	29.18	18.3619
						29.59	2.75828	29.59	9.41745	29.19	18.358
						29.6	2.75662	29.6	9.41488	29.2	18.3542
						29.61	2.75495	29.61	9.4123	29.21	18.3503
						29.62	2.75328	29.62	9.40973	29.22	18.3465
						29.63	2.75162	29.63	9.40716	29.23	18.3426
						29.64	2.74995	29.64	9.40459	29.24	18.3387
						29.65	2.74828	29.65	9.40201	29.25	18.3349
						29.66	2.74662	29.66	9.39944	29.26	18.331
						29.67	2.74495	29.67	9.39687	29.27	18.3271
						29.68	2.74328	29.68	9.3943	29.28	18.3233
						29.69	2.74162	29.69	9.39172	29.29	18.3194
						29.7	2.73995	29.7	9.38915	29.3	18.3156
						29.71	2.73828	29.71	9.38658	29.31	18.3117
						29.72	2.73662	29.72	9.384	29.32	18.3078
						29.73	2.73495	29.73	9.38143	29.33	18.304
						29.74	2.73329	29.74	9.37886	29.34	18.3001
						29.75	2.73162	29.75	9.37629	29.35	18.2962
						29.76	2.72995	29.76	9.37371	29.36	18.2924
						29.77	2.72829	29.77	9.37114	29.37	18.2885
						29.78	2.72662	29.78	9.36857	29.38	18.2847
						29.79	2.72495	29.79	9.366	29.39	18.2808
						29.8	2.72329	29.8	9.36342	29.4	18.2769
						29.81	2.72162	29.81	9.36085	29.41	18.2731
						29.82	2.71995	29.82	9.35828	29.42	18.2692
						29.83	2.71829	29.83	9.3557	29.43	18.2653
						29.84	2.71662	29.84	9.35313	29.44	18.2615
						29.85	2.71495	29.85	9.35056	29.45	18.2576
						29.86	2.71329	29.86	9.34799	29.46	18.2538
						29.87	2.71162	29.87	9.34541	29.47	18.2499
						29.88	2.70995	29.88	9.34284	29.48	18.246
						29.89	2.70829	29.89	9.34027	29.49	18.2422
						29.9	2.70662	29.9	9.33769	29.5	18.2383
						29.91	2.70496	29.91	9.33512	29.51	18.2345
						29.92	2.70329	29.92	9.33255	29.52	18.2306
						29.93	2.70162	29.93	9.32998	29.53	18.2267
						29.94	2.69996	29.94	9.3274	29.54	18.2229
						29.95	2.69829	29.95	9.32483	29.55	18.219
						29.96	2.69662	29.96	9.32226	29.56	18.2151
						29.97	2.69496	29.97	9.31969	29.57	18.2113
[truncated: 6,033 more rows]

## Sheet: Fig.1g - Eu at RH
RH (%)	Error x	Eu (GPa)	Error y	Eu (GPa)	Error y	Eu (GPa)	Error y
		Silk-H		Silk-M		Silk-L
10	0.5	1.35239	0.220287	2.93399	0.408042	3.86656	0.170113
30	0.5	1.2992	0.18076	2.63164	0.1785	3.81374	0.18064
50	0.5	0.740996	0.387418	1.34849	0.673587	3.67715	0.258974
70	0.5	0.212482	0.2138	0.00251733	0.00251737	2.10423	0.954032
90	0.5					0.0254676	0.0107303

## Sheet: Fig.1h - Er
RH (%)	ER - Relaxed elastic modulus (MPa)	ER - Relaxed elastic modulus (MPa)	ER - Relaxed elastic modulus (MPa)
	Silk-H	Silk-M	Silk-L
10	389.549	393.086	1108.23
10.01	389.549	393.086	1108.23
10.02	389.549	393.086	1108.23
10.03	389.549	393.086	1108.23
10.04	389.549	393.086	1108.23
10.05	389.549	393.086	1108.23
10.06	389.549	393.086	1108.23
10.07	389.549	393.086	1108.23
10.08	389.549	393.086	1108.23
10.09	389.549	393.086	1108.23
10.1	389.549	393.086	1108.23
10.11	389.549	393.086	1108.23
10.12	389.549	393.086	1108.23
10.13	389.549	393.086	1108.23
10.14	389.549	393.086	1108.23
10.15	389.549	393.086	1108.23
10.16	389.549	393.086	1108.23
10.17	389.549	393.086	1108.23
10.18	389.549	393.086	1108.23
10.19	389.549	393.086	1108.23
10.2	389.549	393.086	1108.23
10.21	389.549	393.086	1108.23
10.22	389.549	393.086	1108.23
10.23	389.549	393.086	1108.23
10.24	389.549	393.086	1108.23
10.25	389.549	393.086	1108.23
10.26	389.549	393.086	1108.23
10.27	389.549	393.086	1108.23
10.28	389.549	393.086	1108.23
10.29	389.549	393.086	1108.23
10.3	389.549	393.086	1108.23
10.31	389.549	393.086	1108.23
10.32	389.549	393.086	1108.23
10.33	389.549	393.086	1108.23
10.34	389.549	393.086	1108.23
10.35	389.549	393.086	1108.23
10.36	389.549	393.086	1108.23
10.37	389.549	393.086	1108.23
10.38	389.549	393.086	1108.23
10.39	389.549	393.086	1108.23
10.4	389.549	393.086	1108.23
10.41	389.549	393.086	1108.23
10.42	389.549	393.086	1108.23
10.43	389.549	393.086	1108.23
10.44	389.549	393.086	1108.23
10.45	389.549	393.086	1108.23
10.46	389.549	393.086	1108.23
10.47	389.549	393.086	1108.23
10.48	389.549	393.086	1108.23
10.49	389.549	393.086	1108.23
10.5	389.549	393.086	1108.23
10.51	389.549	393.086	1108.23
10.52	389.549	393.086	1108.23
10.53	389.549	393.086	1108.23
10.54	389.549	393.086	1108.23
10.55	389.549	393.086	1108.23
10.56	389.549	393.086	1108.23
10.57	389.549	393.086	1108.23
10.58	389.549	393.086	1108.23
10.59	389.549	393.086	1108.23
10.6	389.549	393.086	1108.23
10.61	389.549	393.086	1108.23
10.62	389.549	393.086	1108.23
10.63	389.549	393.086	1108.23
10.64	389.549	393.086	1108.23
10.65	389.549	393.086	1108.23
10.66	389.549	393.086	1108.23
10.67	389.549	393.086	1108.23
10.68	389.549	393.086	1108.23
10.69	389.549	393.086	1108.23
10.7	389.549	393.086	1108.23
10.71	389.549	393.086	1108.23
10.72	389.549	393.086	1108.23
10.73	389.549	393.086	1108.23
10.74	389.549	393.086	1108.23
10.75	389.549	393.086	1108.23
10.76	389.549	393.086	1108.23
10.77	389.549	393.086	1108.23
10.78	389.549	393.086	1108.23
10.79	389.549	393.086	1108.23
10.8	389.549	393.086	1108.23
10.81	389.549	393.086	1108.23
10.82	389.549	393.086	1108.23
10.83	389.549	393.086	1108.23
10.84	389.549	393.086	1108.23
10.85	389.549	393.086	1108.23
10.86	389.549	393.086	1108.23
10.87	389.549	393.086	1108.23
10.88	389.549	393.086	1108.23
10.89	389.549	393.086	1108.23
10.9	389.549	393.086	1108.23
10.91	389.549	393.086	1108.23
10.92	389.549	393.086	1108.23
10.93	389.549	393.086	1108.23
10.94	389.549	393.086	1108.23
10.95	389.549	393.086	1108.23
10.96	389.549	393.086	1108.23
10.97	389.549	393.086	1108.23
10.98	389.549	393.086	1108.23
10.99	389.549	393.086	1108.23
11	389.549	393.086	1108.23
11.01	389.549	393.086	1108.23
11.02	389.549	393.086	1108.23
11.03	389.549	393.086	1108.23
11.04	389.549	393.086	1108.23
11.05	389.549	393.086	1108.23
11.06	389.549	393.086	1108.23
11.07	389.549	393.086	1108.23
11.08	389.549	393.086	1108.23
11.09	389.549	393.086	1108.23
11.1	389.549	393.086	1108.23
11.11	389.549	393.086	1108.23
11.12	389.549	393.086	1108.23
11.13	389.549	393.086	1108.23
11.14	389.549	393.086	1108.23
11.15	389.549	393.086	1108.23
11.16	389.549	393.086	1108.23
11.17	389.549	393.086	1108.23
11.18	389.549	393.086	1108.23
11.19	389.549	393.086	1108.23
11.2	389.549	393.086	1108.23
11.21	389.549	393.086	1108.23
11.22	389.549	393.086	1108.23
11.23	389.549	393.086	1108.23
11.24	389.549	393.086	1108.23
11.25	389.549	393.086	1108.23
11.26	389.549	393.086	1108.23
11.27	389.549	393.086	1108.23
11.28	389.549	393.086	1108.23
11.29	389.549	393.086	1108.23
11.3	389.549	393.086	1108.23
11.31	389.549	393.086	1108.23
11.32	389.549	393.086	1108.23
11.33	389.549	393.086	1108.23
11.34	389.549	393.086	1108.23
11.35	389.549	393.086	1108.23
11.36	389.549	393.086	1108.23
11.37	389.549	393.086	1108.23
11.38	389.549	393.086	1108.23
11.39	389.549	393.086	1108.23
11.4	389.549	393.086	1108.23
11.41	389.549	393.086	1108.23
11.42	389.549	393.086	1108.23
11.43	389.549	393.086	1108.23
11.44	389.549	393.086	1108.23
11.45	389.549	393.086	1108.23
11.46	389.549	393.086	1108.23
11.47	389.549	393.086	1108.23
11.48	389.549	393.086	1108.23
11.49	389.549	393.086	1108.23
11.5	389.549	393.086	1108.23
11.51	389.549	393.086	1108.23
11.52	389.549	393.086	1108.23
11.53	389.549	393.086	1108.23
11.54	389.549	393.086	1108.23
11.55	389.549	393.086	1108.23
11.56	389.549	393.086	1108.23
11.57	389.549	393.086	1108.23
11.58	389.549	393.086	1108.23
11.59	389.549	393.086	1108.23
11.6	389.549	393.086	1108.23
11.61	389.549	393.086	1108.23
11.62	389.549	393.086	1108.23
11.63	389.549	393.086	1108.23
11.64	389.549	393.086	1108.23
11.65	389.549	393.086	1108.23
11.66	389.549	393.086	1108.23
11.67	389.549	393.086	1108.23
11.68	389.549	393.086	1108.23
11.69	389.549	393.086	1108.23
11.7	389.549	393.086	1108.23
11.71	389.549	393.086	1108.23
11.72	389.549	393.086	1108.23
11.73	389.549	393.086	1108.23
11.74	389.549	393.086	1108.23
11.75	389.549	393.086	1108.23
11.76	389.549	393.086	1108.23
11.77	389.549	393.086	1108.23
11.78	389.549	393.086	1108.23
11.79	389.549	393.086	1108.23
11.8	389.549	393.086	1108.23
11.81	389.549	393.086	1108.23
11.82	389.549	393.086	1108.23
11.83	389.549	393.086	1108.23
11.84	389.549	393.086	1108.23
11.85	389.549	393.086	1108.23
11.86	389.549	393.086	1108.23
11.87	389.549	393.086	1108.23
11.88	389.549	393.086	1108.23
11.89	389.549	393.086	1108.23
11.9	389.549	393.086	1108.23
11.91	389.549	393.086	1108.23
11.92	389.549	393.086	1108.23
11.93	389.549	393.086	1108.23
11.94	389.549	393.086	1108.23
11.95	389.549	393.086	1108.23
11.96	389.549	393.086	1108.23
11.97	389.549	393.086	1108.23
11.98	389.549	393.086	1108.23
11.99	389.549	393.086	1108.23
12	389.549	393.086	1108.23
12.01	389.549	393.086	1108.23
12.02	389.549	393.086	1108.23
12.03	389.549	393.086	1108.23
12.04	389.549	393.086	1108.23
12.05	389.549	393.086	1108.23
12.06	389.549	393.086	1108.23
12.07	389.549	393.086	1108.23
12.08	389.549	393.086	1108.23
12.09	389.549	393.086	1108.23
12.1	389.549	393.086	1108.23
12.11	389.549	393.086	1108.23
12.12	389.549	393.086	1108.23
12.13	389.549	393.086	1108.23
12.14	389.549	393.086	1108.23
12.15	389.549	393.086	1108.23
12.16	389.549	393.086	1108.23
12.17	389.549	393.086	1108.23
12.18	389.549	393.086	1108.23
12.19	389.549	393.086	1108.23
12.2	389.549	393.086	1108.23
12.21	389.549	393.086	1108.23
12.22	389.549	393.086	1108.23
12.23	389.549	393.086	1108.23
12.24	389.549	393.086	1108.23
12.25	389.549	393.086	1108.23
12.26	389.549	393.086	1108.23
12.27	389.549	393.086	1108.23
12.28	389.549	393.086	1108.23
12.29	389.549	393.086	1108.23
12.3	389.549	393.086	1108.23
12.31	389.549	393.086	1108.23
12.32	389.549	393.086	1108.23
12.33	389.549	393.086	1108.23
12.34	389.549	393.086	1108.23
12.35	389.549	393.086	1108.23
12.36	389.549	393.086	1108.23
12.37	389.549	393.086	1108.23
12.38	389.549	393.086	1108.23
12.39	389.549	393.086	1108.23
12.4	389.549	393.086	1108.23
12.41	389.549	393.086	1108.23
12.42	389.549	393.086	1108.23
12.43	389.549	393.086	1108.23
12.44	389.549	393.086	1108.23
12.45	389.549	393.086	1108.23
12.46	389.549	393.086	1108.23
12.47	389.549	393.086	1108.23
12.48	389.549	393.086	1108.23
12.49	389.549	393.086	1108.23
12.5	389.549	393.086	1108.23
12.51	389.549	393.086	1108.23
12.52	389.549	393.086	1108.23
12.53	389.549	393.086	1108.23
12.54	389.549	393.086	1108.23
12.55	389.549	393.086	1108.23
12.56	389.549	393.086	1108.23
12.57	389.549	393.086	1108.23
12.58	389.549	393.086	1108.23
12.59	389.549	393.086	1108.23
12.6	389.549	393.086	1108.23
12.61	389.549	393.086	1108.23
12.62	389.549	393.086	1108.23
12.63	389.549	393.086	1108.23
12.64	389.549	393.086	1108.23
12.65	389.549	393.086	1108.23
12.66	389.549	393.086	1108.23
12.67	389.549	393.086	1108.23
12.68	389.549	393.086	1108.23
12.69	389.549	393.086	1108.23
12.7	389.549	393.086	1108.23
12.71	389.549	393.086	1108.23
12.72	389.549	393.086	1108.23
12.73	389.549	393.086	1108.23
12.74	389.549	393.086	1108.23
12.75	389.549	393.086	1108.23
12.76	389.549	393.086	1108.23
12.77	389.549	393.086	1108.23
12.78	389.549	393.086	1108.23
12.79	389.549	393.086	1108.23
12.8	389.549	393.086	1108.23
12.81	389.549	393.086	1108.23
12.82	389.549	393.086	1108.23
12.83	389.549	393.086	1108.23
12.84	389.549	393.086	1108.23
12.85	389.549	393.086	1108.23
12.86	389.549	393.086	1108.23
12.87	389.549	393.086	1108.23
12.88	389.549	393.086	1108.23
12.89	389.549	393.086	1108.23
12.9	389.549	393.086	1108.23
12.91	389.549	393.086	1108.23
12.92	389.549	393.086	1108.23
12.93	389.549	393.086	1108.23
12.94	389.549	393.086	1108.23
12.95	389.549	393.086	1108.23
12.96	389.549	393.086	1108.23
12.97	389.549	393.086	1108.23
12.98	389.549	393.086	1108.23
12.99	389.549	393.086	1108.23
13	389.549	393.086	1108.23
13.01	389.549	393.086	1108.23
13.02	389.549	393.086	1108.23
13.03	389.549	393.086	1108.23
13.04	389.549	393.086	1108.23
13.05	389.549	393.086	1108.23
13.06	389.549	393.086	1108.23
13.07	389.549	393.086	1108.23
13.08	389.549	393.086	1108.23
13.09	389.549	393.086	1108.23
13.1	389.549	393.086	1108.23
13.11	389.549	393.086	1108.23
13.12	389.549	393.086	1108.23
13.13	389.549	393.086	1108.23
13.14	389.549	393.086	1108.23
13.15	389.549	393.086	1108.23
13.16	389.549	393.086	1108.23
13.17	389.549	393.086	1108.23
13.18	389.549	393.086	1108.23
13.19	389.549	393.086	1108.23
13.2	389.549	393.086	1108.23
13.21	389.549	393.086	1108.23
13.22	389.549	393.086	1108.23
13.23	389.549	393.086	1108.23
13.24	389.549	393.086	1108.23
13.25	389.549	393.086	1108.23
13.26	389.549	393.086	1108.23
13.27	389.549	393.086	1108.23
13.28	389.549	393.086	1108.23
13.29	389.549	393.086	1108.23
13.3	389.549	393.086	1108.23
13.31	389.549	393.086	1108.23
13.32	389.549	393.086	1108.23
13.33	389.549	393.086	1108.23
13.34	389.549	393.086	1108.23
13.35	389.549	393.086	1108.23
13.36	389.549	393.086	1108.23
13.37	389.549	393.086	1108.23
13.38	389.549	393.086	1108.23
13.39	389.549	393.086	1108.23
13.4	389.549	393.086	1108.23
13.41	389.549	393.086	1108.23
13.42	389.549	393.086	1108.23
13.43	389.549	393.086	1108.23
13.44	389.549	393.086	1108.23
13.45	389.549	393.086	1108.23
13.46	389.549	393.086	1108.23
13.47	389.549	393.086	1108.23
13.48	389.549	393.086	1108.23
13.49	389.549	393.086	1108.23
13.5	389.549	393.086	1108.23
13.51	389.549	393.086	1108.23
13.52	389.549	393.086	1108.23
13.53	389.549	393.086	1108.23
13.54	389.549	393.086	1108.23
13.55	389.549	393.086	1108.23
13.56	389.549	393.086	1108.23
13.57	389.549	393.086	1108.23
13.58	389.549	393.086	1108.23
13.59	389.549	393.086	1108.23
13.6	389.549	393.086	1108.23
13.61	389.549	393.086	1108.23
13.62	389.549	393.086	1108.23
13.63	389.549	393.086	1108.23
13.64	389.549	393.086	1108.23
13.65	389.549	393.086	1108.23
13.66	389.549	393.086	1108.23
13.67	389.549	393.086	1108.23
13.68	389.549	393.086	1108.23
13.69	389.549	393.086	1108.23
13.7	389.549	393.086	1108.23
13.71	389.549	393.086	1108.23
13.72	389.549	393.086	1108.23
13.73	389.549	393.086	1108.23
13.74	389.549	393.086	1108.23
13.75	389.549	393.086	1108.23
13.76	389.549	393.086	1108.23
13.77	389.549	393.086	1108.23
13.78	389.549	393.086	1108.23
13.79	389.549	393.086	1108.23
13.8	389.549	393.086	1108.23
13.81	389.549	393.086	1108.23
13.82	389.549	393.086	1108.23
13.83	389.549	393.086	1108.23
13.84	389.549	393.086	1108.23
13.85	389.549	393.086	1108.23
13.86	389.549	393.086	1108.23
13.87	389.549	393.086	1108.23
13.88	389.549	393.086	1108.23
13.89	389.549	393.086	1108.23
13.9	389.549	393.086	1108.23
13.91	389.549	393.086	1108.23
13.92	389.549	393.086	1108.23
13.93	389.549	393.086	1108.23
13.94	389.549	393.086	1108.23
13.95	389.549	393.086	1108.23
13.96	389.549	393.086	1108.23
13.97	389.549	393.086	1108.23
13.98	389.549	393.086	1108.23
13.99	389.549	393.086	1108.23
14	389.549	393.086	1108.23
14.01	389.549	393.086	1108.23
14.02	389.549	393.086	1108.23
14.03	389.549	393.086	1108.23
14.04	389.549	393.086	1108.23
14.05	389.549	393.086	1108.23
14.06	389.549	393.086	1108.23
14.07	389.549	393.086	1108.23
14.08	389.549	393.086	1108.23
14.09	389.549	393.086	1108.23
14.1	389.549	393.086	1108.23
14.11	389.549	393.086	1108.23
14.12	389.549	393.086	1108.23
14.13	389.549	393.086	1108.23
14.14	389.549	393.086	1108.23
14.15	389.549	393.086	1108.23
14.16	389.549	393.086	1108.23
14.17	389.549	393.086	1108.23
14.18	389.549	393.086	1108.23
14.19	389.549	393.086	1108.23
14.2	389.549	393.086	1108.23
14.21	389.549	393.086	1108.23
14.22	389.549	393.086	1108.23
14.23	389.549	393.086	1108.23
14.24	389.549	393.086	1108.23
14.25	389.549	393.086	1108.23
14.26	389.549	393.086	1108.23
14.27	389.549	393.086	1108.23
14.28	389.549	393.086	1108.23
14.29	389.549	393.086	1108.23
14.3	389.549	393.086	1108.23
14.31	389.549	393.086	1108.23
14.32	389.549	393.086	1108.23
14.33	389.549	393.086	1108.23
14.34	389.549	393.086	1108.23
14.35	389.549	393.086	1108.23
14.36	389.549	393.086	1108.23
14.37	389.549	393.086	1108.23
14.38	389.549	393.086	1108.23
14.39	389.549	393.086	1108.23
14.4	389.549	393.086	1108.23
14.41	389.549	393.086	1108.23
14.42	389.549	393.086	1108.23
14.43	389.549	393.086	1108.23
14.44	389.549	393.086	1108.23
14.45	389.549	393.086	1108.23
14.46	389.549	393.086	1108.23
14.47	389.549	393.086	1108.23
14.48	389.549	393.086	1108.23
14.49	389.549	393.086	1108.23
14.5	389.549	393.086	1108.23
14.51	389.549	393.086	1108.23
14.52	389.549	393.086	1108.23
14.53	389.549	393.086	1108.23
14.54	389.549	393.086	1108.23
14.55	389.549	393.086	1108.23
14.56	389.549	393.086	1108.23
14.57	389.549	393.086	1108.23
14.58	389.549	393.086	1108.23
14.59	389.549	393.086	1108.23
14.6	389.549	393.086	1108.23
14.61	389.549	393.086	1108.23
14.62	389.549	393.086	1108.23
14.63	389.549	393.086	1108.23
14.64	389.549	393.086	1108.23
14.65	389.549	393.086	1108.23
14.66	389.549	393.086	1108.23
14.67	389.549	393.086	1108.23
14.68	389.549	393.086	1108.23
14.69	389.549	393.086	1108.23
14.7	389.549	393.086	1108.23
14.71	389.549	393.086	1108.23
14.72	389.549	393.086	1108.23
14.73	389.549	393.086	1108.23
14.74	389.549	393.086	1108.23
14.75	389.549	393.086	1108.23
14.76	389.549	393.086	1108.23
14.77	389.549	393.086	1108.23
14.78	389.549	393.086	1108.23
14.79	389.549	393.086	1108.23
14.8	389.549	393.086	1108.23
14.81	389.549	393.086	1108.23
14.82	389.549	393.086	1108.23
14.83	389.549	393.086	1108.23
14.84	389.549	393.086	1108.23
14.85	389.549	393.086	1108.23
14.86	389.549	393.086	1108.23
14.87	389.549	393.086	1108.23
14.88	389.549	393.086	1108.23
14.89	389.549	393.086	1108.23
14.9	389.549	393.086	1108.23
14.91	389.549	393.086	1108.23
14.92	389.549	393.086	1108.23
14.93	389.549	393.086	1108.23
14.94	389.549	393.086	1108.23
14.95	389.549	393.086	1108.23
14.96	389.549	393.086	1108.23
14.97	389.549	393.086	1108.23
14.98	389.549	393.086	1108.23
14.99	389.549	393.086	1108.23
15	389.549	393.086	1108.23
15.01	389.549	393.086	1108.23
15.02	389.549	393.086	1108.23
15.03	389.549	393.086	1108.23
15.04	389.549	393.086	1108.23
15.05	389.549	393.086	1108.23
15.06	389.549	393.086	1108.23
15.07	389.549	393.086	1108.23
15.08	389.549	393.086	1108.23
15.09	389.549	393.086	1108.23
15.1	389.549	393.086	1108.23
15.11	389.549	393.086	1108.23
15.12	389.549	393.086	1108.23
15.13	389.549	393.086	1108.23
15.14	389.549	393.086	1108.23
15.15	389.549	393.086	1108.23
15.16	389.549	393.086	1108.23
15.17	389.549	393.086	1108.23
15.18	389.549	393.086	1108.23
15.19	389.549	393.086	1108.23
15.2	389.549	393.086	1108.23
15.21	389.549	393.086	1108.23
15.22	389.549	393.086	1108.23
15.23	389.549	393.086	1108.23
15.24	389.549	393.086	1108.23
15.25	389.549	393.086	1108.23
15.26	389.549	393.086	1108.23
15.27	389.549	393.086	1108.23
15.28	389.549	393.086	1108.23
15.29	389.549	393.086	1108.23
15.3	389.549	393.086	1108.23
15.31	389.549	393.086	1108.23
15.32	389.549	393.086	1108.23
15.33	389.549	393.086	1108.23
15.34	389.549	393.086	1108.23
15.35	389.549	393.086	1108.23
15.36	389.549	393.086	1108.23
15.37	389.549	393.086	1108.23
15.38	389.549	393.086	1108.23
15.39	389.549	393.086	1108.23
15.4	389.549	393.086	1108.23
15.41	389.549	393.086	1108.23
15.42	389.549	393.086	1108.23
15.43	389.549	393.086	1108.23
15.44	389.549	393.086	1108.23
15.45	389.549	393.086	1108.23
15.46	389.549	393.086	1108.23
15.47	389.549	393.086	1108.23
15.48	389.549	393.086	1108.23
15.49	389.549	393.086	1108.23
15.5	389.549	393.086	1108.23
15.51	389.549	393.086	1108.23
15.52	389.549	393.086	1108.23
15.53	389.549	393.086	1108.23
15.54	389.549	393.086	1108.23
15.55	389.549	393.086	1108.23
15.56	389.549	393.086	1108.23
15.57	389.549	393.086	1108.23
15.58	389.549	393.086	1108.23
15.59	389.549	393.086	1108.23
15.6	389.549	393.086	1108.23
15.61	389.549	393.086	1108.23
15.62	389.549	393.086	1108.23
15.63	389.549	393.086	1108.23
15.64	389.549	393.086	1108.23
15.65	389.549	393.086	1108.23
15.66	389.549	393.086	1108.23
15.67	389.549	393.086	1108.23
15.68	389.549	393.086	1108.23
15.69	389.549	393.086	1108.23
15.7	389.549	393.086	1108.23
15.71	389.549	393.086	1108.23
15.72	389.549	393.086	1108.23
15.73	389.549	393.086	1108.23
15.74	389.549	393.086	1108.23
15.75	389.549	393.086	1108.23
15.76	389.549	393.086	1108.23
15.77	389.549	393.086	1108.23
15.78	389.549	393.086	1108.23
15.79	389.549	393.086	1108.23
15.8	389.549	393.086	1108.23
15.81	389.549	393.086	1108.23
15.82	389.549	393.086	1108.23
15.83	389.549	393.086	1108.23
15.84	389.549	393.086	1108.23
15.85	389.549	393.086	1108.23
15.86	389.549	393.086	1108.23
15.87	389.549	393.086	1108.23
15.88	389.549	393.086	1108.23
15.89	389.549	393.086	1108.23
15.9	389.549	393.086	1108.23
15.91	389.549	393.086	1108.23
15.92	389.549	393.086	1108.23
15.93	389.549	393.086	1108.23
15.94	389.549	393.086	1108.23
15.95	389.549	393.086	1108.23
15.96	389.549	393.086	1108.23
15.97	389.549	393.086	1108.23
15.98	389.549	393.086	1108.23
15.99	389.549	393.086	1108.23
16	389.549	393.086	1108.23
16.01	389.549	393.086	1108.23
16.02	389.549	393.086	1108.23
16.03	389.549	393.086	1108.23
16.04	389.549	393.086	1108.23
16.05	389.549	393.086	1108.23
16.06	389.549	393.086	1108.23
16.07	389.549	393.086	1108.23
16.08	389.549	393.086	1108.23
16.09	389.549	393.086	1108.23
16.1	389.549	393.086	1108.23
16.11	389.549	393.086	1108.23
16.12	389.549	393.086	1108.23
16.13	389.549	393.086	1108.23
16.14	389.549	393.086	1108.23
16.15	389.549	393.086	1108.23
16.16	389.549	393.086	1108.23
16.17	389.549	393.086	1108.23
16.18	389.549	393.086	1108.23
16.19	389.549	393.086	1108.23
16.2	389.549	393.086	1108.23
16.21	389.549	393.086	1108.23
16.22	389.549	393.086	1108.23
16.23	389.549	393.086	1108.23
16.24	389.549	393.086	1108.23
16.25	389.549	393.086	1108.23
16.26	389.549	393.086	1108.23
16.27	389.549	393.086	1108.23
16.28	389.549	393.086	1108.23
16.29	389.549	393.086	1108.23
16.3	389.549	393.086	1108.23
16.31	389.549	393.086	1108.23
16.32	389.549	393.086	1108.23
16.33	389.549	393.086	1108.23
16.34	389.549	393.086	1108.23
16.35	389.549	393.086	1108.23
16.36	389.549	393.086	1108.23
16.37	389.549	393.086	1108.23
16.38	389.549	393.086	1108.23
16.39	389.549	393.086	1108.23
16.4	389.549	393.086	1108.23
16.41	389.549	393.086	1108.23
16.42	389.549	393.086	1108.23
16.43	389.549	393.086	1108.23
16.44	389.549	393.086	1108.23
16.45	389.549	393.086	1108.23
16.46	389.549	393.086	1108.23
16.47	389.549	393.086	1108.23
16.48	389.549	393.086	1108.23
16.49	389.549	393.086	1108.23
16.5	389.549	393.086	1108.23
16.51	389.549	393.086	1108.23
16.52	389.549	393.086	1108.23
16.53	389.549	393.086	1108.23
16.54	389.549	393.086	1108.23
16.55	389.549	393.086	1108.23
16.56	389.549	393.086	1108.23
16.57	389.549	393.086	1108.23
16.58	389.549	393.086	1108.23
16.59	389.549	393.086	1108.23
16.6	389.549	393.086	1108.23
16.61	389.549	393.086	1108.23
16.62	389.549	393.086	1108.23
16.63	389.549	393.086	1108.23
16.64	389.549	393.086	1108.23
16.65	389.549	393.086	1108.23
16.66	389.549	393.086	1108.23
16.67	389.549	393.086	1108.23
16.68	389.549	393.086	1108.23
16.69	389.549	393.086	1108.23
16.7	389.549	393.086	1108.23
16.71	389.549	393.086	1108.23
16.72	389.549	393.086	1108.23
16.73	389.549	393.086	1108.23
16.74	389.549	393.086	1108.23
16.75	389.549	393.086	1108.23
16.76	389.549	393.086	1108.23
16.77	389.549	393.086	1108.23
16.78	389.549	393.086	1108.23
16.79	389.549	393.086	1108.23
16.8	389.549	393.086	1108.23
16.81	389.549	393.086	1108.23
16.82	389.549	393.086	1108.23
16.83	389.549	393.086	1108.23
16.84	389.549	393.086	1108.23
16.85	389.549	393.086	1108.23
16.86	389.549	393.086	1108.23
16.87	389.549	393.086	1108.23
16.88	389.549	393.086	1108.23
16.89	389.549	393.086	1108.23
16.9	389.549	393.086	1108.23
16.91	389.549	393.086	1108.23
16.92	389.549	393.086	1108.23
16.93	389.549	393.086	1108.23
16.94	389.549	393.086	1108.23
16.95	389.549	393.086	1108.23
16.96	389.549	393.086	1108.23
16.97	389.549	393.086	1108.23
16.98	389.549	393.086	1108.23
16.99	389.549	393.086	1108.23
17	389.549	393.086	1108.23
17.01	389.549	393.086	1108.23
17.02	389.549	393.086	1108.23
17.03	389.549	393.086	1108.23
17.04	389.549	393.086	1108.23
17.05	389.549	393.086	1108.23
17.06	389.549	393.086	1108.23
17.07	389.549	393.086	1108.23
17.08	389.549	393.086	1108.23
17.09	389.549	393.086	1108.23
17.1	389.549	393.086	1108.23
17.11	389.549	393.086	1108.23
17.12	389.549	393.086	1108.23
17.13	389.549	393.086	1108.23
17.14	389.549	393.086	1108.23
17.15	389.549	393.086	1108.23
17.16	389.549	393.086	1108.23
17.17	389.549	393.086	1108.23
17.18	389.549	393.086	1108.23
17.19	389.549	393.086	1108.23
17.2	389.549	393.086	1108.23
17.21	389.549	393.086	1108.23
17.22	389.549	393.086	1108.23
17.23	389.549	393.086	1108.23
17.24	389.549	393.086	1108.23
17.25	389.549	393.086	1108.23
17.26	389.549	393.086	1108.23
17.27	389.549	393.086	1108.23
17.28	389.549	393.086	1108.23
17.29	389.549	393.086	1108.23
17.3	389.549	393.086	1108.23
17.31	389.549	393.086	1108.23
17.32	389.549	393.086	1108.23
17.33	389.549	393.086	1108.23
17.34	389.549	393.086	1108.23
17.35	389.549	393.086	1108.23
17.36	389.549	393.086	1108.23
17.37	389.549	393.086	1108.23
17.38	389.549	393.086	1108.23
17.39	389.549	393.086	1108.23
17.4	389.549	393.086	1108.23
17.41	389.549	393.086	1108.23
17.42	389.549	393.086	1108.23
17.43	389.549	393.086	1108.23
17.44	389.549	393.086	1108.23
17.45	389.549	393.086	1108.23
17.46	389.549	393.086	1108.23
17.47	389.549	393.086	1108.23
17.48	389.549	393.086	1108.23
17.49	389.549	393.086	1108.23
17.5	389.549	393.086	1108.23
17.51	389.549	393.086	1108.23
17.52	389.549	393.086	1108.23
17.53	389.549	393.086	1108.23
17.54	389.549	393.086	1108.23
17.55	389.549	393.086	1108.23
17.56	389.549	393.086	1108.23
17.57	389.549	393.086	1108.23
17.58	389.549	393.086	1108.23
17.59	389.549	393.086	1108.23
17.6	389.549	393.086	1108.23
17.61	389.549	393.086	1108.23
17.62	389.549	393.086	1108.23
17.63	389.549	393.086	1108.23
17.64	389.549	393.086	1108.23
17.65	389.549	393.086	1108.23
17.66	389.549	393.086	1108.23
17.67	389.549	393.086	1108.23
17.68	389.549	393.086	1108.23
17.69	389.549	393.086	1108.23
17.7	389.549	393.086	1108.23
17.71	389.549	393.086	1108.23
17.72	389.549	393.086	1108.23
17.73	389.549	393.086	1108.23
17.74	389.549	393.086	1108.23
17.75	389.549	393.086	1108.23
17.76	389.549	393.086	1108.23
17.77	389.549	393.086	1108.23
17.78	389.549	393.086	1108.23
17.79	389.549	393.086	1108.23
17.8	389.549	393.086	1108.23
17.81	389.549	393.086	1108.23
17.82	389.549	393.086	1108.23
17.83	389.549	393.086	1108.23
17.84	389.549	393.086	1108.23
17.85	389.549	393.086	1108.23
17.86	389.549	393.086	1108.23
17.87	389.549	393.086	1108.23
17.88	389.549	393.086	1108.23
17.89	389.549	393.086	1108.23
17.9	389.549	393.086	1108.23
17.91	389.549	393.086	1108.23
17.92	389.549	393.086	1108.23
17.93	389.549	393.086	1108.23
17.94	389.549	393.086	1108.23
17.95	389.549	393.086	1108.23
17.96	389.549	393.086	1108.23
17.97	389.549	393.086	1108.23
17.98	389.549	393.086	1108.23
17.99	389.549	393.086	1108.23
18	389.549	393.086	1108.23
18.01	389.549	393.086	1108.23
18.02	389.549	393.086	1108.23
18.03	389.549	393.086	1108.23
18.04	389.549	393.086	1108.23
18.05	389.549	393.086	1108.23
18.06	389.549	393.086	1108.23
18.07	389.549	393.086	1108.23
18.08	389.549	393.086	1108.23
18.09	389.549	393.086	1108.23
18.1	389.549	393.086	1108.23
18.11	389.549	393.086	1108.23
18.12	389.549	393.086	1108.23
18.13	389.549	393.086	1108.23
18.14	389.549	393.086	1108.23
18.15	389.549	393.086	1108.23
18.16	389.549	393.086	1108.23
18.17	389.549	393.086	1108.23
18.18	389.549	393.086	1108.23
18.19	389.549	393.086	1108.23
18.2	389.549	393.086	1108.23
18.21	389.549	393.086	1108.23
18.22	389.549	393.086	1108.23
18.23	389.549	393.086	1108.23
18.24	389.549	393.086	1108.23
18.25	389.549	393.086	1108.23
18.26	389.549	393.086	1108.23
18.27	389.549	393.086	1108.23
18.28	389.549	393.086	1108.23
18.29	389.549	393.086	1108.23
18.3	389.549	393.086	1108.23
18.31	389.549	393.086	1108.23
18.32	389.549	393.086	1108.23
18.33	389.549	393.086	1108.23
18.34	389.549	393.086	1108.23
18.35	389.549	393.086	1108.23
18.36	389.549	393.086	1108.23
18.37	389.549	393.086	1108.23
18.38	389.549	393.086	1108.23
18.39	389.549	393.086	1108.23
18.4	389.549	393.086	1108.23
18.41	389.549	393.086	1108.23
18.42	389.549	393.086	1108.23
18.43	389.549	393.086	1108.23
18.44	389.549	393.086	1108.23
18.45	389.549	393.086	1108.23
18.46	389.549	393.086	1108.23
18.47	389.549	393.086	1108.23
18.48	389.549	393.086	1108.23
18.49	389.549	393.086	1108.23
18.5	389.549	393.086	1108.23
18.51	389.549	393.086	1108.23
18.52	389.549	393.086	1108.23
18.53	389.549	393.086	1108.23
18.54	389.549	393.086	1108.23
18.55	389.549	393.086	1108.23
18.56	389.549	393.086	1108.23
18.57	389.549	393.086	1108.23
18.58	389.549	393.086	1108.23
18.59	389.549	393.086	1108.23
18.6	389.549	393.086	1108.23
18.61	389.549	393.086	1108.23
18.62	389.549	393.086	1108.23
18.63	389.549	393.086	1108.23
18.64	389.549	393.086	1108.23
18.65	389.549	393.086	1108.23
18.66	389.549	393.086	1108.23
18.67	389.549	393.086	1108.23
18.68	389.549	393.086	1108.23
18.69	389.549	393.086	1108.23
18.7	389.549	393.086	1108.23
18.71	389.549	393.086	1108.23
18.72	389.549	393.086	1108.23
18.73	389.549	393.086	1108.23
18.74	389.549	393.086	1108.23
18.75	389.549	393.086	1108.23
18.76	389.549	393.086	1108.23
18.77	389.549	393.086	1108.23
18.78	389.549	393.086	1108.23
18.79	389.549	393.086	1108.23
18.8	389.549	393.086	1108.23
18.81	389.549	393.086	1108.23
18.82	389.549	393.086	1108.23
18.83	389.549	393.086	1108.23
18.84	389.549	393.086	1108.23
18.85	389.549	393.086	1108.23
18.86	389.549	393.086	1108.23
18.87	389.549	393.086	1108.23
18.88	389.549	393.086	1108.23
18.89	389.549	393.086	1108.23
18.9	389.549	393.086	1108.23
18.91	389.549	393.086	1108.23
18.92	389.549	393.086	1108.23
18.93	389.549	393.086	1108.23
18.94	389.549	393.086	1108.23
18.95	389.549	393.086	1108.23
18.96	389.549	393.086	1108.23
18.97	389.549	393.086	1108.23
18.98	389.549	393.086	1108.23
18.99	389.549	393.086	1108.23
19	389.549	393.086	1108.23
19.01	389.549	393.086	1108.23
19.02	389.549	393.086	1108.23
19.03	389.549	393.086	1108.23
19.04	389.549	393.086	1108.23
19.05	389.549	393.086	1108.23
19.06	389.549	393.086	1108.23
19.07	389.549	393.086	1108.23
19.08	389.549	393.086	1108.23
19.09	389.549	393.086	1108.23
19.1	389.549	393.086	1108.23
19.11	389.549	393.086	1108.23
19.12	389.549	393.086	1108.23
19.13	389.549	393.086	1108.23
19.14	389.549	393.086	1108.23
19.15	389.549	393.086	1108.23
19.16	389.549	393.086	1108.23
19.17	389.549	393.086	1108.23
19.18	389.549	393.086	1108.23
19.19	389.549	393.086	1108.23
19.2	389.549	393.086	1108.23
19.21	389.549	393.086	1108.23
19.22	389.549	393.086	1108.23
19.23	389.549	393.086	1108.23
19.24	389.549	393.086	1108.23
19.25	389.549	393.086	1108.23
19.26	389.549	393.086	1108.23
19.27	389.549	393.086	1108.23
19.28	389.549	393.086	1108.23
19.29	389.549	393.086	1108.23
19.3	389.549	393.086	1108.23
19.31	389.549	393.086	1108.23
19.32	389.549	393.086	1108.23
19.33	389.549	393.086	1108.23
19.34	389.549	393.086	1108.23
19.35	389.549	393.086	1108.23
19.36	389.549	393.086	1108.23
19.37	389.549	393.086	1108.23
19.38	389.549	393.086	1108.23
19.39	389.549	393.086	1108.23
19.4	389.549	393.086	1108.23
19.41	389.549	393.086	1108.23
19.42	389.549	393.086	1108.23
19.43	389.549	393.086	1108.23
19.44	389.549	393.086	1108.23
19.45	389.549	393.086	1108.23
19.46	389.549	393.086	1108.23
19.47	389.549	393.086	1108.23
19.48	389.549	393.086	1108.23
19.49	389.549	393.086	1108.23
19.5	389.549	393.086	1108.23
19.51	389.549	393.086	1108.23
19.52	389.549	393.086	1108.23
19.53	389.549	393.086	1108.23
19.54	389.549	393.086	1108.23
19.55	389.549	393.086	1108.23
19.56	389.549	393.086	1108.23
19.57	389.549	393.086	1108.23
19.58	389.549	393.086	1108.23
19.59	389.549	393.086	1108.23
19.6	389.549	393.086	1108.23
19.61	389.549	393.086	1108.23
19.62	389.549	393.086	1108.23
19.63	389.549	393.086	1108.23
19.64	389.549	393.086	1108.23
19.65	389.549	393.086	1108.23
19.66	389.549	393.086	1108.23
19.67	389.549	393.086	1108.23
19.68	389.549	393.086	1108.23
19.69	389.549	393.086	1108.23
19.7	389.549	393.086	1108.23
19.71	389.549	393.086	1108.23
19.72	389.549	393.086	1108.23
19.73	389.549	393.086	1108.23
19.74	389.549	393.086	1108.23
19.75	389.549	393.086	1108.23
19.76	389.549	393.086	1108.23
19.77	389.549	393.086	1108.23
19.78	389.549	393.086	1108.23
19.79	389.549	393.086	1108.23
19.8	389.549	393.086	1108.23
19.81	389.549	393.086	1108.23
19.82	389.549	393.086	1108.23
19.83	389.549	393.086	1108.23
19.84	389.549	393.086	1108.23
19.85	389.549	393.086	1108.23
19.86	389.549	393.086	1108.23
19.87	389.549	393.086	1108.23
19.88	389.549	393.086	1108.23
19.89	389.549	393.086	1108.23
19.9	389.549	393.086	1108.23
19.91	389.549	393.086	1108.23
19.92	389.549	393.086	1108.23
19.93	389.549	393.086	1108.23
19.94	389.549	393.086	1108.23
19.95	389.549	393.086	1108.23
19.96	389.549	393.086	1108.23
19.97	389.549	393.086	1108.23
19.98	389.549	393.086	1108.23
19.99	389.549	393.086	1108.23
20	389.549	393.086	1108.23
20.01	389.549	393.086	1108.23
20.02	389.549	393.086	1108.23
20.03	389.549	393.086	1108.23
20.04	389.549	393.086	1108.23
20.05	389.549	393.086	1108.23
20.06	389.549	393.086	1108.23
20.07	389.549	393.086	1108.23
20.08	389.549	393.086	1108.23
20.09	389.549	393.086	1108.23
20.1	389.549	393.086	1108.23
20.11	389.549	393.086	1108.23
20.12	389.549	393.086	1108.23
20.13	389.549	393.086	1108.23
20.14	389.549	393.086	1108.23
20.15	389.549	393.086	1108.23
20.16	389.549	393.086	1108.23
20.17	389.549	393.086	1108.23
20.18	389.549	393.086	1108.23
20.19	389.549	393.086	1108.23
20.2	389.549	393.086	1108.23
20.21	389.549	393.086	1108.23
20.22	389.549	393.086	1108.23
20.23	389.549	393.086	1108.23
20.24	389.549	393.086	1108.23
20.25	389.549	393.086	1108.23
20.26	389.549	393.086	1108.23
20.27	389.549	393.086	1108.23
20.28	389.549	393.086	1108.23
20.29	389.549	393.086	1108.23
20.3	389.549	393.086	1108.23
20.31	389.549	393.086	1108.23
20.32	389.549	393.086	1108.23
20.33	389.549	393.086	1108.23
20.34	389.549	393.086	1108.23
20.35	389.549	393.086	1108.23
20.36	389.549	393.086	1108.23
20.37	389.549	393.086	1108.23
20.38	389.549	393.086	1108.23
20.39	389.549	393.086	1108.23
20.4	389.549	393.086	1108.23
20.41	389.549	393.086	1108.23
20.42	389.549	393.086	1108.23
20.43	389.549	393.086	1108.23
20.44	389.549	393.086	1108.23
20.45	389.549	393.086	1108.23
20.46	389.549	393.086	1108.23
20.47	389.549	393.086	1108.23
20.48	389.549	393.086	1108.23
20.49	389.549	393.086	1108.23
20.5	389.549	393.086	1108.23
20.51	389.549	393.086	1108.23
20.52	389.549	393.086	1108.23
20.53	389.549	393.086	1108.23
20.54	389.549	393.086	1108.23
20.55	389.549	393.086	1108.23
20.56	389.549	393.086	1108.23
20.57	389.549	393.086	1108.23
20.58	389.549	393.086	1108.23
20.59	389.549	393.086	1108.23
20.6	389.549	393.086	1108.23
20.61	389.549	393.086	1108.23
20.62	389.549	393.086	1108.23
20.63	389.549	393.086	1108.23
20.64	389.549	393.086	1108.23
20.65	389.549	393.086	1108.23
20.66	389.549	393.086	1108.23
20.67	389.549	393.086	1108.23
20.68	389.549	393.086	1108.23
20.69	389.549	393.086	1108.23
20.7	389.549	393.086	1108.23
20.71	389.549	393.086	1108.23
20.72	389.549	393.086	1108.23
20.73	389.549	393.086	1108.23
20.74	389.549	393.086	1108.23
20.75	389.549	393.086	1108.23
20.76	389.549	393.086	1108.23
20.77	389.549	393.086	1108.23
20.78	389.549	393.086	1108.23
20.79	389.549	393.086	1108.23
20.8	389.549	393.086	1108.23
20.81	389.549	393.086	1108.23
20.82	389.549	393.086	1108.23
20.83	389.549	393.086	1108.23
20.84	389.549	393.086	1108.23
20.85	389.549	393.086	1108.23
20.86	389.549	393.086	1108.23
20.87	389.549	393.086	1108.23
20.88	389.549	393.086	1108.23
20.89	389.549	393.086	1108.23
20.9	389.549	393.086	1108.23
20.91	389.549	393.086	1108.23
20.92	389.549	393.086	1108.23
20.93	389.549	393.086	1108.23
20.94	389.549	393.086	1108.23
20.95	389.549	393.086	1108.23
20.96	389.549	393.086	1108.23
20.97	389.549	393.086	1108.23
20.98	389.549	393.086	1108.23
20.99	389.549	393.086	1108.23
21	389.549	393.086	1108.23
21.01	389.549	393.086	1108.23
21.02	389.549	393.086	1108.23
21.03	389.549	393.086	1108.23
21.04	389.549	393.086	1108.23
21.05	389.549	393.086	1108.23
21.06	389.549	393.086	1108.23
21.07	389.549	393.086	1108.23
21.08	389.549	393.086	1108.23
21.09	389.549	393.086	1108.23
21.1	389.549	393.086	1108.23
21.11	389.549	393.086	1108.23
21.12	389.549	393.086	1108.23
21.13	389.549	393.086	1108.23
21.14	389.549	393.086	1108.23
21.15	389.549	393.086	1108.23
21.16	389.549	393.086	1108.23
21.17	389.549	393.086	1108.23
21.18	389.549	393.086	1108.23
21.19	389.549	393.086	1108.23
21.2	389.549	393.086	1108.23
21.21	389.549	393.086	1108.23
21.22	389.549	393.086	1108.23
21.23	389.549	393.086	1108.23
21.24	389.549	393.086	1108.23
21.25	389.549	393.086	1108.23
21.26	389.549	393.086	1108.23
21.27	389.549	393.086	1108.23
21.28	389.549	393.086	1108.23
21.29	389.549	393.086	1108.23
21.3	389.549	393.086	1108.23
21.31	389.549	393.086	1108.23
21.32	389.549	393.086	1108.23
21.33	389.549	393.086	1108.23
21.34	389.549	393.086	1108.23
21.35	389.549	393.086	1108.23
21.36	389.549	393.086	1108.23
21.37	389.549	393.086	1108.23
21.38	389.549	393.086	1108.23
21.39	389.549	393.086	1108.23
21.4	389.549	393.086	1108.23
21.41	389.549	393.086	1108.23
21.42	389.549	393.086	1108.23
21.43	389.549	393.086	1108.23
21.44	389.549	393.086	1108.23
21.45	389.549	393.086	1108.23
21.46	389.549	393.086	1108.23
21.47	389.549	393.086	1108.23
21.48	389.549	393.086	1108.23
21.49	389.549	393.086	1108.23
21.5	389.549	393.086	1108.23
21.51	389.549	393.086	1108.23
21.52	389.549	393.086	1108.23
21.53	389.549	393.086	1108.23
21.54	389.549	393.086	1108.23
21.55	389.549	393.086	1108.23
21.56	389.549	393.086	1108.23
21.57	389.549	393.086	1108.23
21.58	389.549	393.086	1108.23
21.59	389.549	393.086	1108.23
21.6	389.549	393.086	1108.23
21.61	389.549	393.086	1108.23
21.62	389.549	393.086	1108.23
21.63	389.549	393.086	1108.23
21.64	389.549	393.086	1108.23
21.65	389.549	393.086	1108.23
21.66	389.549	393.086	1108.23
21.67	389.549	393.086	1108.23
21.68	389.549	393.086	1108.23
21.69	389.549	393.086	1108.23
21.7	389.549	393.086	1108.23
21.71	389.549	393.086	1108.23
21.72	389.549	393.086	1108.23
21.73	389.549	393.086	1108.23
21.74	389.549	393.086	1108.23
21.75	389.549	393.086	1108.23
21.76	389.549	393.086	1108.23
21.77	389.549	393.086	1108.23
21.78	389.549	393.086	1108.23
21.79	389.549	393.086	1108.23
21.8	389.549	393.086	1108.23
21.81	389.549	393.086	1108.23
21.82	389.549	393.086	1108.23
21.83	389.549	393.086	1108.23
21.84	389.549	393.086	1108.23
21.85	389.549	393.086	1108.23
21.86	389.549	393.086	1108.23
21.87	389.549	393.086	1108.23
21.88	389.549	393.086	1108.23
21.89	389.549	393.086	1108.23
21.9	389.549	393.086	1108.23
21.91	389.549	393.086	1108.23
21.92	389.549	393.086	1108.23
21.93	389.549	393.086	1108.23
21.94	389.549	393.086	1108.23
21.95	389.549	393.086	1108.23
21.96	389.549	393.086	1108.23
21.97	389.549	393.086	1108.23
21.98	389.549	393.086	1108.23
21.99	389.549	393.086	1108.23
22	389.549	393.086	1108.23
22.01	389.549	393.086	1108.23
22.02	389.549	393.086	1108.23
22.03	389.549	393.086	1108.23
22.04	389.549	393.086	1108.23
22.05	389.549	393.086	1108.23
22.06	389.549	393.086	1108.23
22.07	389.549	393.086	1108.23
22.08	389.549	393.086	1108.23
22.09	389.549	393.086	1108.23
22.1	389.549	393.086	1108.23
22.11	389.549	393.086	1108.23
22.12	389.549	393.086	1108.23
22.13	389.549	393.086	1108.23
22.14	389.549	393.086	1108.23
22.15	389.549	393.086	1108.23
22.16	389.549	393.086	1108.23
22.17	389.549	393.086	1108.23
22.18	389.549	393.086	1108.23
22.19	389.549	393.086	1108.23
22.2	389.549	393.086	1108.23
22.21	389.549	393.086	1108.23
22.22	389.549	393.086	1108.23
22.23	389.549	393.086	1108.23
22.24	389.549	393.086	1108.23
22.25	389.549	393.086	1108.23
22.26	389.549	393.086	1108.23
22.27	389.549	393.086	1108.23
22.28	389.549	393.086	1108.23
22.29	389.549	393.086	1108.23
22.3	389.549	393.086	1108.23
22.31	389.549	393.086	1108.23
22.32	389.549	393.086	1108.23
22.33	389.549	393.086	1108.23
22.34	389.549	393.086	1108.23
22.35	389.549	393.086	1108.23
22.36	389.549	393.086	1108.23
22.37	389.549	393.086	1108.23
22.38	389.549	393.086	1108.23
22.39	389.549	393.086	1108.23
22.4	389.549	393.086	1108.23
22.41	389.549	393.086	1108.23
22.42	389.549	393.086	1108.23
22.43	389.549	393.086	1108.23
22.44	389.549	393.086	1108.23
22.45	389.549	393.086	1108.23
22.46	389.549	393.086	1108.23
22.47	389.549	393.086	1108.23
22.48	389.549	393.086	1108.23
22.49	389.549	393.086	1108.23
22.5	389.549	393.086	1108.23
22.51	389.549	393.086	1108.23
22.52	389.549	393.086	1108.23
22.53	389.549	393.086	1108.23
22.54	389.549	393.086	1108.23
22.55	389.549	393.086	1108.23
22.56	389.549	393.086	1108.23
22.57	389.549	393.086	1108.23
22.58	389.549	393.086	1108.23
22.59	389.549	393.086	1108.23
22.6	389.549	393.086	1108.23
22.61	389.549	393.086	1108.23
22.62	389.549	393.086	1108.23
22.63	389.549	393.086	1108.23
22.64	389.549	393.086	1108.23
22.65	389.549	393.086	1108.23
22.66	389.549	393.086	1108.23
22.67	389.549	393.086	1108.23
22.68	389.549	393.086	1108.23
22.69	389.549	393.086	1108.23
22.7	389.549	393.086	1108.23
22.71	389.549	393.086	1108.23
22.72	389.549	393.086	1108.23
22.73	389.549	393.086	1108.23
22.74	389.549	393.086	1108.23
22.75	389.549	393.086	1108.23
22.76	389.549	393.086	1108.23
22.77	389.549	393.086	1108.23
22.78	389.549	393.086	1108.23
22.79	389.549	393.086	1108.23
22.8	389.549	393.086	1108.23
22.81	389.549	393.086	1108.23
22.82	389.549	393.086	1108.23
22.83	389.549	393.086	1108.23
22.84	389.549	393.086	1108.23
22.85	389.549	393.086	1108.23
22.86	389.549	393.086	1108.23
22.87	389.549	393.086	1108.23
22.88	389.549	393.086	1108.23
22.89	389.549	393.086	1108.23
22.9	389.549	393.086	1108.23
22.91	389.549	393.086	1108.23
22.92	389.549	393.086	1108.23
22.93	389.549	393.086	1108.23
22.94	389.549	393.086	1108.23
22.95	389.549	393.086	1108.23
22.96	389.549	393.086	1108.23
22.97	389.549	393.086	1108.23
22.98	389.549	393.086	1108.23
22.99	389.549	393.086	1108.23
23	389.549	393.086	1108.23
23.01	389.549	393.086	1108.23
23.02	389.549	393.086	1108.23
23.03	389.549	393.086	1108.23
23.04	389.549	393.086	1108.23
23.05	389.549	393.086	1108.23
23.06	389.549	393.086	1108.23
23.07	389.549	393.086	1108.23
23.08	389.549	393.086	1108.23
23.09	389.549	393.086	1108.23
23.1	389.549	393.086	1108.23
23.11	389.549	393.086	1108.23
23.12	389.549	393.086	1108.23
23.13	389.549	393.086	1108.23
23.14	389.549	393.086	1108.23
23.15	389.549	393.086	1108.23
23.16	389.549	393.086	1108.23
23.17	389.549	393.086	1108.23
23.18	389.549	393.086	1108.23
23.19	389.549	393.086	1108.23
23.2	389.549	393.086	1108.23
23.21	389.549	393.086	1108.23
23.22	389.549	393.086	1108.23
23.23	389.549	393.086	1108.23
23.24	389.549	393.086	1108.23
23.25	389.549	393.086	1108.23
23.26	389.549	393.086	1108.23
23.27	389.549	393.086	1108.23
23.28	389.549	393.086	1108.23
23.29	389.549	393.086	1108.23
23.3	389.549	393.086	1108.23
23.31	389.549	393.086	1108.23
23.32	389.549	393.086	1108.23
23.33	389.549	393.086	1108.23
23.34	389.549	393.086	1108.23
23.35	389.549	393.086	1108.23
23.36	389.549	393.086	1108.23
23.37	389.549	393.086	1108.23
23.38	389.549	393.086	1108.23
23.39	389.549	393.086	1108.23
23.4	389.549	393.086	1108.23
23.41	389.549	393.086	1108.23
23.42	389.549	393.086	1108.23
23.43	389.549	393.086	1108.23
23.44	389.549	393.086	1108.23
23.45	389.549	393.086	1108.23
23.46	389.549	393.086	1108.23
23.47	389.549	393.086	1108.23
23.48	389.549	393.086	1108.23
23.49	389.549	393.086	1108.23
23.5	389.549	393.086	1108.23
23.51	389.549	393.086	1108.23
23.52	389.549	393.086	1108.23
23.53	389.549	393.086	1108.23
23.54	389.549	393.086	1108.23
23.55	389.549	393.086	1108.23
23.56	389.549	393.086	1108.23
23.57	389.549	393.086	1108.23
23.58	389.549	393.086	1108.23
23.59	389.549	393.086	1108.23
23.6	389.549	393.086	1108.23
23.61	389.549	393.086	1108.23
23.62	389.549	393.086	1108.23
23.63	389.549	393.086	1108.23
23.64	389.549	393.086	1108.23
23.65	389.549	393.086	1108.23
23.66	389.549	393.086	1108.23
23.67	389.549	393.086	1108.23
23.68	389.549	393.086	1108.23
23.69	389.549	393.086	1108.23
23.7	389.549	393.086	1108.23
23.71	389.549	393.086	1108.23
23.72	389.549	393.086	1108.23
23.73	389.549	393.086	1108.23
23.74	389.549	393.086	1108.23
23.75	389.549	393.086	1108.23
23.76	389.549	393.086	1108.23
23.77	389.549	393.086	1108.23
23.78	389.549	393.086	1108.23
23.79	389.549	393.086	1108.23
23.8	389.549	393.086	1108.23
23.81	389.549	393.086	1108.23
23.82	389.549	393.086	1108.23
23.83	389.549	393.086	1108.23
23.84	389.549	393.086	1108.23
23.85	389.549	393.086	1108.23
23.86	389.549	393.086	1108.23
23.87	389.549	393.086	1108.23
23.88	389.549	393.086	1108.23
23.89	389.549	393.086	1108.23
23.9	389.549	393.086	1108.23
23.91	389.549	393.086	1108.23
23.92	389.549	393.086	1108.23
23.93	389.549	393.086	1108.23
23.94	389.549	393.086	1108.23
23.95	389.549	393.086	1108.23
23.96	389.549	393.086	1108.23
23.97	389.549	393.086	1108.23
23.98	389.549	393.086	1108.23
23.99	389.549	393.086	1108.23
24	389.549	393.086	1108.23
24.01	389.549	393.086	1108.23
24.02	389.549	393.086	1108.23
24.03	389.549	393.086	1108.23
24.04	389.549	393.086	1108.23
24.05	389.549	393.086	1108.23
24.06	389.549	393.086	1108.23
24.07	389.549	393.086	1108.23
24.08	389.549	393.086	1108.23
24.09	389.549	393.086	1108.23
24.1	389.549	393.086	1108.23
24.11	389.549	393.086	1108.23
24.12	389.549	393.086	1108.23
24.13	389.549	393.086	1108.23
24.14	389.549	393.086	1108.23
24.15	389.549	393.086	1108.23
24.16	389.549	393.086	1108.23
24.17	389.549	393.086	1108.23
24.18	389.549	393.086	1108.23
24.19	389.549	393.086	1108.23
24.2	389.549	393.086	1108.23
24.21	389.549	393.086	1108.23
24.22	389.549	393.086	1108.23
24.23	389.549	393.086	1108.23
24.24	389.549	393.086	1108.23
24.25	389.549	393.086	1108.23
24.26	389.549	393.086	1108.23
24.27	389.549	393.086	1108.23
24.28	389.549	393.086	1108.23
24.29	389.549	393.086	1108.23
24.3	389.549	393.086	1108.23
24.31	389.549	393.086	1108.23
24.32	389.549	393.086	1108.23
24.33	389.549	393.086	1108.23
24.34	389.549	393.086	1108.23
24.35	389.549	393.086	1108.23
24.36	389.549	393.086	1108.23
24.37	389.549	393.086	1108.23
24.38	389.549	393.086	1108.23
24.39	389.549	393.086	1108.23
24.4	389.549	393.086	1108.23
24.41	389.549	393.086	1108.23
24.42	389.549	393.086	1108.23
24.43	389.549	393.086	1108.23
24.44	389.549	393.086	1108.23
24.45	389.549	393.086	1108.23
24.46	389.549	393.086	1108.23
24.47	389.549	393.086	1108.23
24.48	389.549	393.086	1108.23
24.49	389.549	393.086	1108.23
24.5	389.549	393.086	1108.23
24.51	389.549	393.086	1108.23
24.52	389.549	393.086	1108.23
24.53	389.549	393.086	1108.23
24.54	389.549	393.086	1108.23
24.55	389.549	393.086	1108.23
24.56	389.549	393.086	1108.23
24.57	389.549	393.086	1108.23
24.58	389.549	393.086	1108.23
24.59	389.549	393.086	1108.23
24.6	389.549	393.086	1108.23
24.61	389.549	393.086	1108.23
24.62	389.549	393.086	1108.23
24.63	389.549	393.086	1108.23
24.64	389.549	393.086	1108.23
24.65	389.549	393.086	1108.23
24.66	389.549	393.086	1108.23
24.67	389.549	393.086	1108.23
24.68	389.549	393.086	1108.23
24.69	389.549	393.086	1108.23
24.7	389.549	393.086	1108.23
24.71	389.549	393.086	1108.23
24.72	389.549	393.086	1108.23
24.73	389.549	393.086	1108.23
24.74	389.549	393.086	1108.23
24.75	389.549	393.086	1108.23
24.76	389.549	393.086	1108.23
24.77	389.549	393.086	1108.23
24.78	389.549	393.086	1108.23
24.79	389.549	393.086	1108.23
24.8	389.549	393.086	1108.23
24.81	389.549	393.086	1108.23
24.82	389.549	393.086	1108.23
24.83	389.549	393.086	1108.23
24.84	389.549	393.086	1108.23
24.85	389.549	393.086	1108.23
24.86	389.549	393.086	1108.23
24.87	389.549	393.086	1108.23
24.88	389.549	393.086	1108.23
24.89	389.549	393.086	1108.23
24.9	389.549	393.086	1108.23
24.91	389.549	393.086	1108.23
24.92	389.549	393.086	1108.23
24.93	389.549	393.086	1108.23
24.94	389.549	393.086	1108.23
24.95	389.549	393.086	1108.23
24.96	389.549	393.086	1108.23
24.97	389.549	393.086	1108.23
24.98	389.549	393.086	1108.23
24.99	389.549	393.086	1108.23
25	389.549	393.086	1108.23
25.01	389.549	393.086	1108.23
25.02	389.549	393.086	1108.23
25.03	389.549	393.086	1108.23
25.04	389.549	393.086	1108.23
25.05	389.549	393.086	1108.23
25.06	389.549	393.086	1108.23
25.07	389.549	393.086	1108.23
25.08	389.549	393.086	1108.23
25.09	389.549	393.086	1108.23
25.1	389.549	393.086	1108.23
25.11	389.549	393.086	1108.23
25.12	389.549	393.086	1108.23
25.13	389.549	393.086	1108.23
25.14	389.549	393.086	1108.23
25.15	389.549	393.086	1108.23
25.16	389.549	393.086	1108.23
25.17	389.549	393.086	1108.23
25.18	389.549	393.086	1108.23
25.19	389.549	393.086	1108.23
25.2	389.549	393.086	1108.23
25.21	389.549	393.086	1108.23
25.22	389.549	393.086	1108.23
25.23	389.549	393.086	1108.23
25.24	389.549	393.086	1108.23
25.25	389.549	393.086	1108.23
25.26	389.549	393.086	1108.23
25.27	389.549	393.086	1108.23
25.28	389.549	393.086	1108.23
25.29	389.549	393.086	1108.23
25.3	389.549	393.086	1108.23
25.31	389.549	393.086	1108.23
25.32	389.549	393.086	1108.23
25.33	389.549	393.086	1108.23
25.34	389.549	393.086	1108.23
25.35	389.549	393.086	1108.23
25.36	389.549	393.086	1108.23
25.37	389.549	393.086	1108.23
25.38	389.549	393.086	1108.23
25.39	389.549	393.086	1108.23
25.4	389.549	393.086	1108.23
25.41	389.549	393.086	1108.23
25.42	389.549	393.086	1108.23
25.43	389.549	393.086	1108.23
25.44	389.549	393.086	1108.23
25.45	389.549	393.086	1108.23
25.46	389.549	393.086	1108.23
25.47	389.549	393.086	1108.23
25.48	389.549	393.086	1108.23
25.49	389.549	393.086	1108.23
25.5	389.549	393.086	1108.23
25.51	389.549	393.086	1108.23
25.52	389.549	393.086	1108.23
25.53	389.549	393.086	1108.23
25.54	389.549	393.086	1108.23
25.55	389.549	393.086	1108.23
25.56	389.549	393.086	1108.23
25.57	389.549	393.086	1108.23
25.58	389.549	393.086	1108.23
25.59	389.549	393.086	1108.23
25.6	389.549	393.086	1108.23
25.61	389.549	393.086	1108.23
25.62	389.549	393.086	1108.23
25.63	389.549	393.086	1108.23
25.64	389.549	393.086	1108.23
25.65	389.549	393.086	1108.23
25.66	389.549	393.086	1108.23
25.67	389.549	393.086	1108.23
25.68	389.549	393.086	1108.23
25.69	389.549	393.086	1108.23
25.7	389.549	393.086	1108.23
25.71	389.549	393.086	1108.23
25.72	389.549	393.086	1108.23
25.73	389.549	393.086	1108.23
25.74	389.549	393.086	1108.23
25.75	389.549	393.086	1108.23
25.76	389.549	393.086	1108.23
25.77	389.549	393.086	1108.23
25.78	389.549	393.086	1108.23
25.79	389.549	393.086	1108.23
25.8	389.549	393.086	1108.23
25.81	389.549	393.086	1108.23
25.82	389.549	393.086	1108.23
25.83	389.549	393.086	1108.23
25.84	389.549	393.086	1108.23
25.85	389.549	393.086	1108.23
25.86	389.549	393.086	1108.23
25.87	389.549	393.086	1108.23
25.88	389.549	393.086	1108.23
25.89	389.549	393.086	1108.23
25.9	389.549	393.086	1108.23
25.91	389.549	393.086	1108.23
25.92	389.549	393.086	1108.23
25.93	389.549	393.086	1108.23
25.94	389.549	393.086	1108.23
25.95	389.549	393.086	1108.23
25.96	389.549	393.086	1108.23
25.97	389.549	393.086	1108.23
25.98	389.549	393.086	1108.23
25.99	389.549	393.086	1108.23
26	389.549	393.086	1108.23
26.01	389.549	393.086	1108.23
26.02	389.549	393.086	1108.23
26.03	389.549	393.086	1108.23
26.04	389.549	393.086	1108.23
26.05	389.549	393.086	1108.23
26.06	389.549	393.086	1108.23
26.07	389.549	393.086	1108.23
26.08	389.549	393.086	1108.23
26.09	389.549	393.086	1108.23
26.1	389.549	393.086	1108.23
26.11	389.549	393.086	1108.23
26.12	389.549	393.086	1108.23
26.13	389.549	393.086	1108.23
26.14	389.549	393.086	1108.23
26.15	389.549	393.086	1108.23
26.16	389.549	393.086	1108.23
26.17	389.549	393.086	1108.23
26.18	389.549	393.086	1108.23
26.19	389.549	393.086	1108.23
26.2	389.549	393.086	1108.23
26.21	389.549	393.086	1108.23
26.22	389.549	393.086	1108.23
26.23	389.549	393.086	1108.23
26.24	389.549	393.086	1108.23
26.25	389.549	393.086	1108.23
26.26	389.549	393.086	1108.23
26.27	389.549	393.086	1108.23
26.28	389.549	393.086	1108.23
26.29	389.549	393.086	1108.23
26.3	389.549	393.086	1108.23
26.31	389.549	393.086	1108.23
26.32	389.549	393.086	1108.23
26.33	389.549	393.086	1108.23
26.34	389.549	393.086	1108.23
26.35	389.549	393.086	1108.23
26.36	389.549	393.086	1108.23
26.37	389.549	393.086	1108.23
26.38	389.549	393.086	1108.23
26.39	389.549	393.086	1108.23
26.4	389.549	393.086	1108.23
26.41	389.549	393.086	1108.23
26.42	389.549	393.086	1108.23
26.43	389.549	393.086	1108.23
26.44	389.549	393.086	1108.23
26.45	389.549	393.086	1108.23
26.46	389.549	393.086	1108.23
26.47	389.549	393.086	1108.23
26.48	389.549	393.086	1108.23
26.49	389.549	393.086	1108.23
26.5	389.549	393.086	1108.23
26.51	389.549	393.086	1108.23
26.52	389.549	393.086	1108.23
26.53	389.549	393.086	1108.23
26.54	389.549	393.086	1108.23
26.55	389.549	393.086	1108.23
26.56	389.549	393.086	1108.23
26.57	389.549	393.086	1108.23
26.58	389.549	393.086	1108.23
26.59	389.549	393.086	1108.23
26.6	389.549	393.086	1108.23
26.61	389.549	393.086	1108.23
26.62	389.549	393.086	1108.23
26.63	389.549	393.086	1108.23
26.64	389.549	393.086	1108.23
26.65	389.549	393.086	1108.23
26.66	389.549	393.086	1108.23
26.67	389.549	393.086	1108.23
26.68	389.549	393.086	1108.23
26.69	389.549	393.086	1108.23
26.7	389.549	393.086	1108.23
26.71	389.549	393.086	1108.23
26.72	389.549	393.086	1108.23
26.73	389.549	393.086	1108.23
26.74	389.549	393.086	1108.23
26.75	389.549	393.086	1108.23
26.76	389.549	393.086	1108.23
26.77	389.549	393.086	1108.23
26.78	389.549	393.086	1108.23
26.79	389.549	393.086	1108.23
26.8	389.549	393.086	1108.23
26.81	389.549	393.086	1108.23
26.82	389.549	393.086	1108.23
26.83	389.549	393.086	1108.23
26.84	389.549	393.086	1108.23
26.85	389.549	393.086	1108.23
26.86	389.549	393.086	1108.23
26.87	389.549	393.086	1108.23
26.88	389.549	393.086	1108.23
26.89	389.549	393.086	1108.23
26.9	389.549	393.086	1108.23
26.91	389.549	393.086	1108.23
26.92	389.549	393.086	1108.23
26.93	389.549	393.086	1108.23
26.94	389.549	393.086	1108.23
26.95	389.549	393.086	1108.23
26.96	389.549	393.086	1108.23
26.97	389.549	393.086	1108.23
26.98	389.549	393.086	1108.23
26.99	389.549	393.086	1108.23
27	389.549	393.086	1108.23
27.01	389.549	393.086	1108.23
27.02	389.549	393.086	1108.23
27.03	389.549	393.086	1108.23
27.04	389.549	393.086	1108.23
27.05	389.549	393.086	1108.23
27.06	389.549	393.086	1108.23
27.07	389.549	393.086	1108.23
27.08	389.549	393.086	1108.23
27.09	389.549	393.086	1108.23
27.1	389.549	393.086	1108.23
27.11	389.549	393.086	1108.23
27.12	389.549	393.086	1108.23
27.13	389.549	393.086	1108.23
27.14	389.549	393.086	1108.23
27.15	389.549	393.086	1108.23
27.16	389.549	393.086	1108.23
27.17	389.549	393.086	1108.23
27.18	389.549	393.086	1108.23
27.19	389.549	393.086	1108.23
27.2	389.549	393.086	1108.23
27.21	389.549	393.086	1108.23
27.22	389.549	393.086	1108.23
27.23	389.549	393.086	1108.23
27.24	389.549	393.086	1108.23
27.25	389.549	393.086	1108.23
27.26	389.549	393.086	1108.23
27.27	389.549	393.086	1108.23
27.28	389.549	393.086	1108.23
27.29	389.549	393.086	1108.23
27.3	389.549	393.086	1108.23
27.31	389.549	393.086	1108.23
27.32	389.549	393.086	1108.23
27.33	389.549	393.086	1108.23
27.34	389.549	393.086	1108.23
27.35	389.549	393.086	1108.23
27.36	389.549	393.086	1108.23
27.37	389.549	393.086	1108.23
27.38	389.549	393.086	1108.23
27.39	389.549	393.086	1108.23
27.4	389.549	393.086	1108.23
27.41	389.549	393.086	1108.23
27.42	389.549	393.086	1108.23
27.43	389.549	393.086	1108.23
27.44	389.549	393.086	1108.23
27.45	389.549	393.086	1108.23
27.46	389.549	393.086	1108.23
27.47	389.549	393.086	1108.23
27.48	389.549	393.086	1108.23
27.49	389.549	393.086	1108.23
27.5	389.549	393.086	1108.23
27.51	389.549	393.086	1108.23
27.52	389.549	393.086	1108.23
27.53	389.549	393.086	1108.23
27.54	389.549	393.086	1108.23
27.55	389.549	393.086	1108.23
27.56	389.549	393.086	1108.23
27.57	389.549	393.086	1108.23
27.58	389.549	393.086	1108.23
27.59	389.549	393.086	1108.23
27.6	389.549	393.086	1108.23
27.61	389.549	393.086	1108.23
27.62	389.549	393.086	1108.23
27.63	389.549	393.086	1108.23
27.64	389.549	393.086	1108.23
27.65	389.549	393.086	1108.23
27.66	389.549	393.086	1108.23
27.67	389.549	393.086	1108.23
27.68	389.549	393.086	1108.23
27.69	389.549	393.086	1108.23
27.7	389.549	393.086	1108.23
27.71	389.549	393.086	1108.23
27.72	389.549	393.086	1108.23
27.73	389.549	393.086	1108.23
27.74	389.549	393.086	1108.23
27.75	389.549	393.086	1108.23
27.76	389.549	393.086	1108.23
27.77	389.549	393.086	1108.23
27.78	389.549	393.086	1108.23
27.79	389.549	393.086	1108.23
27.8	389.549	393.086	1108.23
27.81	389.549	393.086	1108.23
27.82	389.549	393.086	1108.23
27.83	389.549	393.086	1108.23
27.84	389.549	393.086	1108.23
27.85	389.549	393.086	1108.23
27.86	389.549	393.086	1108.23
27.87	389.549	393.086	1108.23
27.88	389.549	393.086	1108.23
27.89	389.549	393.086	1108.23
27.9	389.549	393.086	1108.23
27.91	389.549	393.086	1108.23
27.92	389.549	393.086	1108.23
27.93	389.549	393.086	1108.23
27.94	389.549	393.086	1108.23
27.95	389.549	393.086	1108.23
27.96	389.549	393.086	1108.23
27.97	389.549	393.086	1108.23
27.98	389.549	393.086	1108.23
27.99	389.549	393.086	1108.23
28	389.549	393.086	1108.23
28.01	389.549	393.086	1108.23
28.02	389.549	393.086	1108.23
28.03	389.549	393.086	1108.23
28.04	389.549	393.086	1108.23
28.05	389.549	393.086	1108.23
28.06	389.549	393.086	1108.23
28.07	389.549	393.086	1108.23
28.08	389.549	393.086	1108.23
28.09	389.549	393.086	1108.23
28.1	389.549	393.086	1108.23
28.11	389.549	393.086	1108.23
28.12	389.549	393.086	1108.23
28.13	389.549	393.086	1108.23
28.14	389.549	393.086	1108.23
28.15	389.549	393.086	1108.23
28.16	389.549	393.086	1108.23
28.17	389.549	393.086	1108.23
28.18	389.549	393.086	1108.23
28.19	389.549	393.086	1108.23
28.2	389.549	393.086	1108.23
28.21	389.549	393.086	1108.23
28.22	389.549	393.086	1108.23
28.23	389.549	393.086	1108.23
28.24	389.549	393.086	1108.23
28.25	389.549	393.086	1108.23
28.26	389.549	393.086	1108.23
28.27	389.549	393.086	1108.23
28.28	389.549	393.086	1108.23
28.29	389.549	393.086	1108.23
28.3	389.549	393.086	1108.23
28.31	389.549	393.086	1108.23
28.32	389.549	393.086	1108.23
28.33	389.549	393.086	1108.23
28.34	389.549	393.086	1108.23
28.35	389.549	393.086	1108.23
28.36	389.549	393.086	1108.23
28.37	389.549	393.086	1108.23
28.38	389.549	393.086	1108.23
28.39	389.549	393.086	1108.23
28.4	389.549	393.086	1108.23
28.41	389.549	393.086	1108.23
28.42	389.549	393.086	1108.23
28.43	389.549	393.086	1108.23
28.44	389.549	393.086	1108.23
28.45	389.549	393.086	1108.23
28.46	389.549	393.086	1108.23
28.47	389.549	393.086	1108.23
28.48	389.549	393.086	1108.23
28.49	389.549	393.086	1108.23
28.5	389.549	393.086	1108.23
28.51	389.549	393.086	1108.23
28.52	389.549	393.086	1108.23
28.53	389.549	393.086	1108.23
28.54	389.549	393.086	1108.23
28.55	389.549	393.086	1108.23
28.56	389.549	393.086	1108.23
28.57	389.549	393.086	1108.23
28.58	389.549	393.086	1108.23
28.59	389.549	393.086	1108.23
28.6	389.549	393.086	1108.23
28.61	389.549	393.086	1108.23
28.62	389.549	393.086	1108.23
28.63	389.549	393.086	1108.23
28.64	389.549	393.086	1108.23
28.65	389.549	393.086	1108.23
28.66	389.549	393.086	1108.23
28.67	389.549	393.086	1108.23
28.68	389.549	393.086	1108.23
28.69	389.549	393.086	1108.23
28.7	389.549	393.086	1108.23
28.71	389.549	393.086	1108.23
28.72	389.549	393.086	1108.23
28.73	389.549	393.086	1108.23
28.74	389.549	393.086	1108.23
28.75	389.549	393.086	1108.23
28.76	389.549	393.086	1108.23
28.77	389.549	393.086	1108.23
28.78	389.549	393.086	1108.23
28.79	389.549	393.086	1108.23
28.8	389.549	393.086	1108.23
28.81	389.549	393.086	1108.23
28.82	389.549	393.086	1108.23
28.83	389.549	393.086	1108.23
28.84	389.549	393.086	1108.23
28.85	389.549	393.086	1108.23
28.86	389.549	393.086	1108.23
28.87	389.549	393.086	1108.23
28.88	389.549	393.086	1108.23
28.89	389.549	393.086	1108.23
28.9	389.549	393.086	1108.23
28.91	389.549	393.086	1108.23
28.92	389.549	393.086	1108.23
28.93	389.549	393.086	1108.23
28.94	389.549	393.086	1108.23
28.95	389.549	393.086	1108.23
28.96	389.549	393.086	1108.23
28.97	389.549	393.086	1108.23
28.98	389.549	393.086	1108.23
28.99	389.549	393.086	1108.23
29	389.549	393.086	1108.23
29.01	389.549	393.086	1108.23
29.02	389.549	393.086	1108.23
29.03	389.549	393.086	1108.23
29.04	389.549	393.086	1108.23
29.05	389.549	393.086	1108.23
29.06	389.549	393.086	1108.23
29.07	389.549	393.086	1108.23
29.08	389.549	393.086	1108.23
29.09	389.549	393.086	1108.23
29.1	389.549	393.086	1108.23
29.11	389.549	393.086	1108.23
29.12	389.549	393.086	1108.23
29.13	389.549	393.086	1108.23
29.14	389.549	393.086	1108.23
29.15	389.549	393.086	1108.23
29.16	389.549	393.086	1108.23
29.17	389.549	393.086	1108.23
29.18	389.549	393.086	1108.23
29.19	389.549	393.086	1108.23
29.2	389.549	393.086	1108.23
29.21	389.549	393.086	1108.23
29.22	389.549	393.086	1108.23
29.23	389.549	393.086	1108.23
29.24	389.549	393.086	1108.23
29.25	389.549	393.086	1108.23
29.26	389.549	393.086	1108.23
29.27	389.549	393.086	1108.23
29.28	389.549	393.086	1108.23
29.29	389.549	393.086	1108.23
29.3	389.549	393.086	1108.23
29.31	389.549	393.086	1108.23
29.32	389.549	393.086	1108.23
29.33	389.549	393.086	1108.23
29.34	389.549	393.086	1108.23
29.35	389.549	393.086	1108.23
29.36	389.549	393.086	1108.23
29.37	389.549	393.086	1108.23
29.38	389.549	393.086	1108.23
29.39	389.549	393.086	1108.23
29.4	389.549	393.086	1108.23
29.41	389.549	393.086	1108.23
29.42	389.549	393.086	1108.23
29.43	389.549	393.086	1108.23
29.44	389.549	393.086	1108.23
29.45	389.549	393.086	1108.23
29.46	389.549	393.086	1108.23
29.47	389.549	393.086	1108.23
29.48	389.549	393.086	1108.23
29.49	389.549	393.086	1108.23
29.5	389.549	393.086	1108.23
29.51	389.549	393.086	1108.23
29.52	389.549	393.086	1108.23
29.53	389.549	393.086	1108.23
29.54	389.549	393.086	1108.23
29.55	389.549	393.086	1108.23
29.56	389.549	393.086	1108.23
29.57	389.549	393.086	1108.23
29.58	389.549	393.086	1108.23
29.59	389.549	393.086	1108.23
29.6	389.549	393.086	1108.23
29.61	389.549	393.086	1108.23
29.62	389.549	393.086	1108.23
29.63	389.549	393.086	1108.23
29.64	389.549	393.086	1108.23
29.65	389.549	393.086	1108.23
29.66	389.549	393.086	1108.23
29.67	389.549	393.086	1108.23
29.68	389.549	393.086	1108.23
29.69	389.549	393.086	1108.23
29.7	389.549	393.086	1108.23
29.71	389.549	393.086	1108.23
29.72	389.549	393.086	1108.23
29.73	389.549	393.086	1108.23
29.74	389.549	393.086	1108.23
29.75	389.549	393.086	1108.23
29.76	389.549	393.086	1108.23
29.77	389.549	393.086	1108.23
29.78	389.549	393.086	1108.23
29.79	389.549	393.086	1108.23
29.8	389.549	393.086	1108.23
29.81	389.549	393.086	1108.23
29.82	389.549	393.086	1108.23
29.83	389.549	393.086	1108.23
29.84	389.549	393.086	1108.23
29.85	389.549	393.086	1108.23
29.86	389.549	393.086	1108.23
29.87	389.549	393.086	1108.23
29.88	389.549	393.086	1108.23
29.89	389.549	393.086	1108.23
29.9	389.549	393.086	1108.23
29.91	389.549	393.086	1108.23
29.92	389.549	393.086	1108.23
29.93	389.549	393.086	1108.23
29.94	389.549	393.086	1108.23
29.95	389.549	393.086	1108.23
29.96	389.549	393.086	1108.23
29.97	389.549	393.086	1108.23
[truncated: 6,003 more rows]

## Sheet: Fig. 1i - B-M ratio vs Stress
B/M ratio (-)	error x	Stress (fitted) (MPa)	error y	B/M ratio (-)	error x	Stress (fitted) (MPa)	error y	B/M ratio (-)	error x	Stress (fitted) (MPa)	error y
		Silk-L				Silk-M				Silk-L
0.497592	0.0149685	0	0	0.57508	0.0245746	0	0	0.77166	0.010765	0	0
0.524727	0.0267963	0	0	0.64959	0.0278675	0	0	0.86045	0.0112046	0	0
0.61367	0.033923	0	0	0.753021	0.0310924	0	0	0.92781	0.0114279	2.59715	2.0495
0.719405	0.0353708	0	0	0.877192	0.0329796	1.5937	0.98046	0.96682	0.0117095	6.45916	1.63628
0.809133	0.0380011	0	0	0.946725	0.0332525	4.16645	0.76516	1.01722	0.0115289	10.3212	1.36004
0.881191	0.0388178	1.02349	3.40209	0.983251	0.0327093	6.73921	0.6797	1.06322	0.0118023	14.1832	1.31046
0.89627	0.0379173	2.68996	2.14207	1.02397	0.0315433	9.31197	0.76866	1.15863	0.00736776	18.0452	1.51002
0.97311	0.0360287	4.35642	1.46863	1.07981	0.0300363	11.8847	0.9859	1.2656	0.0127364	21.9072	1.88104
1.05006	0.0374559	6.02289	2.06647	1.20881	0.0300612	14.4318	1.26709	1.57343	0.00970486	25.7692	2.34346

## Sheet: Fig.2a - Silk-H
Wavenumber (1/cm)	Signal	Wavenumber (1/cm)	Fit Peak 1	Fit Peak 2	Fit Peak 3	Fit Peak 4	Fit Peak 5	Fit Peak 6	Fit Peak 7	Fit Peak 8	Fit Peak 9	Fit Peak 10	Fitting
1470.24	0	1470.24	0.0209561	0.000108549	5.8275e-09	6.60552e-12	7.30913e-64	4.92921e-24	3.46108e-37	5.58487e-50	1.67048e-61	2.23139e-97	0.0210647
1470.48	0.00200519	1470.52	0.0220008	0.000117311	6.52396e-09	7.48869e-12	1.4101e-63	6.02383e-24	4.57306e-37	7.81896e-50	2.42914e-61	3.88476e-97	0.0221181
1470.72	0.0040226	1470.81	0.0230893	0.000126734	7.30103e-09	8.48692e-12	2.71628e-63	7.35872e-24	6.03949e-37	1.09412e-49	3.53058e-61	6.75846e-97	0.023216
1470.96	0.00605246	1471.09	0.024223	0.000136865	8.16776e-09	9.61478e-12	5.22445e-63	8.98601e-24	7.97245e-37	1.53026e-49	5.12883e-61	1.17497e-96	0.0243599
1471.2	0.00809485	1471.37	0.0254033	0.000147754	9.1341e-09	1.08886e-11	1.00334e-62	1.0969e-23	1.05192e-36	2.13917e-49	7.44683e-61	2.04128e-96	0.0255511
1471.44	0.0101497	1471.66	0.0266317	0.000159451	1.02111e-08	1.23269e-11	1.92394e-62	1.33845e-23	1.38729e-36	2.98887e-49	1.0807e-60	3.54385e-96	0.0267911
1471.68	0.012217	1471.94	0.0279094	0.000172014	1.14111e-08	1.39501e-11	3.68365e-62	1.63257e-23	1.82874e-36	4.17399e-49	1.56754e-60	6.14814e-96	0.0280814
1471.93	0.014305	1472.22	0.029238	0.0001855	1.27475e-08	1.57814e-11	7.04215e-62	1.99056e-23	2.40954e-36	5.82608e-49	2.27254e-60	1.06588e-95	0.0294235
1472.17	0.0163875	1472.51	0.0306189	0.000199972	1.42354e-08	1.78467e-11	1.34423e-61	2.42614e-23	3.17333e-36	8.12798e-49	3.29294e-60	1.84658e-95	0.0308189
1472.41	0.018499	1472.79	0.0320536	0.000215496	1.58912e-08	2.01752e-11	2.562e-61	2.95591e-23	4.17728e-36	1.13337e-48	4.76912e-60	3.19687e-95	0.0322691
1472.65	0.0206129	1473.07	0.0335436	0.000232142	1.77333e-08	2.27993e-11	4.87559e-61	3.59999e-23	5.49629e-36	1.57958e-48	6.90354e-60	5.53068e-95	0.0337757
1472.89	0.0227376	1473.36	0.0350903	0.000249984	1.97819e-08	2.57555e-11	9.26436e-61	4.38274e-23	7.22842e-36	2.20035e-48	9.98816e-60	9.56153e-95	0.0353403
1473.13	0.0248727	1473.64	0.0366951	0.000269102	2.20592e-08	2.90846e-11	1.7577e-60	5.33366e-23	9.502e-36	3.06355e-48	1.44437e-59	1.65186e-94	0.0369643
1473.37	0.0270179	1473.92	0.0383597	0.000289579	2.459e-08	3.28323e-11	3.32976e-60	6.48844e-23	1.24849e-35	4.26324e-48	2.08763e-59	2.85177e-94	0.0386493
1473.61	0.0291728	1474.21	0.0400855	0.000311503	2.74013e-08	3.70498e-11	6.29827e-60	7.89025e-23	1.63965e-35	5.92974e-48	3.01584e-59	4.91985e-94	0.040397
1473.86	0.0313371	1474.49	0.041874	0.000334967	3.05231e-08	4.1794e-11	1.18952e-59	9.59126e-23	2.15237e-35	8.24354e-48	4.35454e-59	8.48176e-94	0.042209
1474.1	0.0335105	1474.77	0.0437266	0.000360069	3.39884e-08	4.71289e-11	2.24316e-59	1.16545e-22	2.8241e-35	1.14544e-47	6.2843e-59	1.46122e-93	0.0440867
1474.34	0.0356925	1475.06	0.0456449	0.000386915	3.78337e-08	5.31258e-11	4.22368e-59	1.41563e-22	3.70374e-35	1.59079e-47	9.06465e-59	2.5156e-93	0.0460319
1474.58	0.0378828	1475.34	0.0476304	0.000415614	4.20989e-08	5.98644e-11	7.94075e-59	1.71886e-22	4.85511e-35	2.20819e-47	1.30685e-58	4.32777e-93	0.0480461
1474.82	0.040081	1475.62	0.0496845	0.000446282	4.68283e-08	6.74337e-11	1.49064e-58	2.08625e-22	6.36145e-35	3.06366e-47	1.88313e-58	7.44017e-93	0.0501308
1475.06	0.0422868	1475.91	0.0518087	0.000479042	5.20704e-08	7.59329e-11	2.79398e-58	2.53119e-22	8.33125e-35	4.2484e-47	2.71216e-58	1.2782e-92	0.0522878
1475.3	0.0444998	1476.19	0.0540044	0.000514023	5.78786e-08	8.54728e-11	5.22896e-58	3.06987e-22	1.09059e-34	5.88833e-47	3.90419e-58	2.19436e-92	0.0545185
1475.54	0.0467198	1476.47	0.056273	0.000551362	6.43117e-08	9.61769e-11	9.77118e-58	3.72178e-22	1.42696e-34	8.1572e-47	5.61728e-58	3.76457e-92	0.0568245
1475.78	0.0489467	1476.76	0.0586161	0.000591202	7.14344e-08	1.08183e-10	1.82314e-57	4.51041e-22	1.86621e-34	1.12946e-46	8.07796e-58	6.45384e-92	0.0592074
1476.03	0.0511897	1477.04	0.0610349	0.000633695	7.93176e-08	1.21644e-10	3.3965e-57	5.46406e-22	2.43952e-34	1.56309e-46	1.16107e-57	1.10565e-91	0.0616687
1476.27	0.0534306	1477.32	0.0635308	0.000678999	8.80393e-08	1.36732e-10	6.31807e-57	6.61684e-22	3.18749e-34	2.1621e-46	1.66799e-57	1.89284e-91	0.0642099
1476.51	0.0556798	1477.61	0.0661052	0.000727282	9.76852e-08	1.53636e-10	1.17349e-56	8.00978e-22	4.16284e-34	2.98917e-46	2.39502e-57	3.23821e-91	0.0668326
1476.75	0.0579394	1477.89	0.0687593	0.000778721	1.08349e-07	1.72568e-10	2.17626e-56	9.69228e-22	5.43411e-34	4.13055e-46	3.4372e-57	5.53596e-91	0.0695382
1476.99	0.0602144	1478.18	0.0714945	0.0008335	1.20134e-07	1.93764e-10	4.02982e-56	1.17237e-21	7.09031e-34	5.70487e-46	4.93038e-57	9.45751e-91	0.0723282
1477.23	0.0625151	1478.46	0.074312	0.000891814	1.33154e-07	2.17486e-10	7.45074e-56	1.41756e-21	9.24698e-34	7.87527e-46	7.06865e-57	1.61457e-90	0.0752039
1477.47	0.0648607	1478.74	0.0772129	0.000953867	1.47532e-07	2.44024e-10	1.37548e-55	1.71337e-21	1.2054e-33	1.08659e-45	1.01291e-56	2.75444e-90	0.0781669
1477.71	0.0672807	1479.03	0.0801984	0.00101987	1.63404e-07	2.73703e-10	2.53542e-55	2.07012e-21	1.57059e-33	1.49847e-45	1.45074e-56	4.69576e-90	0.0812185
1477.95	0.0701715	1479.31	0.0832696	0.00109006	1.80919e-07	3.06883e-10	4.66643e-55	2.50021e-21	2.04546e-33	2.06544e-45	2.07676e-56	7.99971e-90	0.0843599
1478.19	0.0731476	1479.59	0.0864276	0.00116466	2.0024e-07	3.43962e-10	8.57552e-55	3.0185e-21	2.66267e-33	2.84551e-45	2.97141e-56	1.36188e-89	0.0875925
1478.43	0.0762068	1479.88	0.0896733	0.00124392	2.21545e-07	3.85383e-10	1.57353e-54	3.64286e-21	3.4645e-33	3.9182e-45	4.24932e-56	2.31686e-89	0.0909175
1478.68	0.0793467	1480.16	0.0930077	0.0013281	2.4503e-07	4.31638e-10	2.88292e-54	4.39468e-21	4.5057e-33	5.39257e-45	6.07374e-56	3.93874e-89	0.094336
1478.92	0.082565	1480.44	0.0964316	0.00141747	2.70907e-07	4.83272e-10	5.27387e-54	5.29965e-21	5.85708e-33	7.41799e-45	8.67707e-56	6.69131e-89	0.0978494
1479.16	0.085859	1480.73	0.0999459	0.00151232	2.9941e-07	5.4089e-10	9.63311e-54	6.38856e-21	7.61024e-33	1.0199e-44	1.239e-55	1.13595e-88	0.101459
1479.4	0.0892265	1481.01	0.103551	0.00161293	3.30795e-07	6.05161e-10	1.75689e-53	7.69827e-21	9.88356e-33	1.40156e-44	1.76827e-55	1.92711e-88	0.105165
1479.64	0.0926785	1481.29	0.107248	0.00171962	3.65338e-07	6.76828e-10	3.19935e-53	9.27296e-21	1.283e-32	1.92507e-44	2.52235e-55	3.26699e-88	0.108968
1479.88	0.0961881	1481.58	0.111038	0.00183272	4.03344e-07	7.56711e-10	5.81728e-53	1.11655e-20	1.6647e-32	2.6428e-44	3.59619e-55	5.5346e-88	0.112871
1480.12	0.0997687	1481.86	0.11492	0.00195256	4.45146e-07	8.45721e-10	1.05613e-52	1.34392e-20	2.15896e-32	3.62629e-44	5.12461e-55	9.36958e-88	0.116873
1480.36	0.103417	1482.14	0.118896	0.0020795	4.91104e-07	9.44863e-10	1.91451e-52	1.61698e-20	2.79867e-32	4.97328e-44	7.29892e-55	1.58508e-87	0.120976
1480.61	0.107135	1482.43	0.122965	0.00221389	5.41613e-07	1.05525e-09	3.46526e-52	1.94478e-20	3.62623e-32	6.81717e-44	1.03905e-54	2.67964e-87	0.12518
1480.85	0.110923	1482.71	0.127128	0.00235613	5.97104e-07	1.17811e-09	6.26261e-52	2.33814e-20	4.69632e-32	9.34001e-44	1.47841e-54	4.52689e-87	0.129485
1481.09	0.114779	1482.99	0.131386	0.00250661	6.58046e-07	1.31481e-09	1.1301e-51	2.80999e-20	6.07935e-32	1.279e-43	2.10248e-54	7.64221e-87	0.133893
1481.33	0.118702	1483.28	0.135737	0.00266575	7.24948e-07	1.46685e-09	2.03618e-51	3.37579e-20	7.86602e-32	1.75056e-43	2.98848e-54	1.28924e-86	0.138403
1481.57	0.12269	1483.56	0.140182	0.00283398	7.98367e-07	1.63588e-09	3.66316e-51	4.05397e-20	1.0173e-31	2.39478e-43	4.2457e-54	2.17343e-86	0.143017
1481.81	0.126742	1483.84	0.144721	0.00301176	8.78908e-07	1.82374e-09	6.58017e-51	4.86655e-20	1.31505e-31	3.27443e-43	6.02876e-54	3.66145e-86	0.147734
1482.05	0.130853	1484.13	0.149354	0.00319954	9.67229e-07	2.03245e-09	1.18021e-50	5.83978e-20	1.69916e-31	4.47493e-43	8.55632e-54	6.16391e-86	0.152555
1482.29	0.135024	1484.41	0.15408	0.00339782	1.06404e-06	2.26424e-09	2.11358e-50	7.00498e-20	2.19444e-31	6.1125e-43	1.21374e-53	1.03695e-85	0.157479
1482.53	0.139251	1484.69	0.158899	0.00360709	1.17013e-06	2.52155e-09	3.77939e-50	8.39948e-20	2.83276e-31	8.34513e-43	1.72086e-53	1.74322e-85	0.162508
1482.77	0.143536	1484.98	0.163811	0.00382789	1.28634e-06	2.80711e-09	6.74782e-50	1.00678e-19	3.65506e-31	1.13875e-42	2.43862e-53	2.92849e-85	0.16764
1483.02	0.147879	1485.26	0.168813	0.00406076	1.41358e-06	3.12389e-09	1.20295e-49	1.20628e-19	4.71386e-31	1.55312e-42	3.45401e-53	4.91623e-85	0.172875
1483.26	0.152282	1485.54	0.173907	0.00430625	1.55286e-06	3.47517e-09	2.14126e-49	1.44477e-19	6.07654e-31	2.11721e-42	4.8897e-53	8.24739e-85	0.178214
1483.5	0.156764	1485.83	0.17909	0.00456496	1.70525e-06	3.86458e-09	3.80568e-49	1.72975e-19	7.82951e-31	2.88473e-42	6.91866e-53	1.3826e-84	0.183656
1483.74	0.161296	1486.11	0.184362	0.00483748	1.87192e-06	4.29609e-09	6.75361e-49	2.07016e-19	1.00835e-30	3.9285e-42	9.78457e-53	2.31619e-84	0.189201
1483.98	0.165895	1486.39	0.189721	0.00512444	2.05415e-06	4.77408e-09	1.19669e-48	2.47663e-19	1.29803e-30	5.34725e-42	1.38306e-52	3.87745e-84	0.194847
1484.22	0.170564	1486.68	0.195166	0.00542648	2.25332e-06	5.30336e-09	2.11721e-48	2.96177e-19	1.67015e-30	7.2747e-42	1.95399e-52	6.48658e-84	0.200595
1484.46	0.175305	1486.96	0.200696	0.00574428	2.47092e-06	5.8892e-09	3.74015e-48	3.5406e-19	2.14795e-30	9.89195e-42	2.75919e-52	1.08438e-83	0.206443
1484.7	0.180117	1487.24	0.206309	0.00607851	2.70856e-06	6.53744e-09	6.59711e-48	4.23094e-19	2.76116e-30	1.3444e-41	3.89423e-52	1.81152e-83	0.21239
1484.94	0.185002	1487.53	0.212003	0.0064299	2.968e-06	7.25443e-09	1.16187e-47	5.05397e-19	3.54778e-30	1.82625e-41	5.49341e-52	3.02413e-83	0.218436
1485.18	0.189957	1487.81	0.217777	0.00679918	3.25112e-06	8.04718e-09	2.04317e-47	6.0348e-19	4.55637e-30	2.47954e-41	7.74537e-52	5.04492e-83	0.224579
1485.43	0.194982	1488.1	0.223627	0.00718709	3.55998e-06	8.92338e-09	3.58749e-47	7.20325e-19	5.84897e-30	3.36484e-41	1.0915e-51	8.41015e-83	0.230818
1485.67	0.200074	1488.38	0.229554	0.00759442	3.8968e-06	9.89146e-09	6.28952e-47	8.59467e-19	7.50477e-30	4.56392e-41	1.53739e-51	1.40104e-82	0.237152
1485.91	0.205231	1488.66	0.235553	0.00802198	4.26396e-06	1.09606e-08	1.10099e-46	1.0251e-18	9.62484e-30	6.1872e-41	2.16433e-51	2.33234e-82	0.243579
1486.15	0.21045	1488.95	0.241622	0.00847058	4.66404e-06	1.2141e-08	1.92438e-46	1.22218e-18	1.23381e-29	8.38363e-41	3.04541e-51	3.87999e-82	0.250098
1486.39	0.215727	1489.23	0.24776	0.00894108	5.09985e-06	1.34438e-08	3.35845e-46	1.4566e-18	1.58088e-29	1.13541e-40	4.28298e-51	6.45008e-82	0.256706
1486.63	0.221059	1489.51	0.253963	0.00943433	5.57438e-06	1.4881e-08	5.8523e-46	1.73533e-18	2.02465e-29	1.53692e-40	6.02043e-51	1.07151e-81	0.263403
1486.87	0.226443	1489.8	0.260228	0.00995125	6.0909e-06	1.6466e-08	1.01825e-45	2.0666e-18	2.59177e-29	2.07938e-40	8.45841e-51	1.77878e-81	0.270185
1487.11	0.231874	1490.08	0.266552	0.0104927	6.6529e-06	1.82133e-08	1.76898e-45	2.46019e-18	3.31621e-29	2.81189e-40	1.18776e-50	2.95084e-81	0.277052
1487.35	0.237348	1490.36	0.272933	0.0110598	7.26416e-06	2.01388e-08	3.06854e-45	2.92761e-18	4.24116e-29	3.80052e-40	1.66706e-50	4.89176e-81	0.284
1487.6	0.242862	1490.65	0.279367	0.0116532	7.92875e-06	2.22599e-08	5.31473e-45	3.48253e-18	5.42157e-29	5.13417e-40	2.33859e-50	8.10365e-81	0.291028
1487.84	0.248435	1490.93	0.28585	0.0122742	8.65106e-06	2.45956e-08	9.19116e-45	4.14105e-18	6.9273e-29	6.93232e-40	3.27895e-50	1.34151e-80	0.298133
1488.08	0.254013	1491.21	0.292379	0.0129236	9.43579e-06	2.71668e-08	1.58709e-44	4.92222e-18	8.84709e-29	9.35554e-40	4.59512e-50	2.21922e-80	0.305312
1488.32	0.259617	1491.5	0.298951	0.0136026	1.0288e-05	2.9996e-08	2.73634e-44	5.84853e-18	1.12937e-28	1.26195e-39	6.43635e-50	3.66863e-80	0.312564
1488.56	0.265242	1491.78	0.305561	0.014312	1.12133e-05	3.3108e-08	4.71065e-44	6.94652e-18	1.44101e-28	1.70135e-39	9.01076e-50	6.06044e-80	0.319885
1488.8	0.270886	1492.06	0.312206	0.0150532	1.22173e-05	3.65298e-08	8.09714e-44	8.24752e-18	1.83779e-28	2.2926e-39	1.26085e-49	1.00046e-79	0.327272
1489.04	0.276551	1492.35	0.318882	0.015827	1.33065e-05	4.0291e-08	1.38971e-43	9.78845e-18	2.34274e-28	3.08777e-39	1.76338e-49	1.65042e-79	0.334722
1489.28	0.282238	1492.63	0.325584	0.0166347	1.44877e-05	4.44235e-08	2.38152e-43	1.16129e-17	2.98504e-28	4.15664e-39	2.46496e-49	2.72071e-79	0.342233
1489.52	0.287951	1492.91	0.332308	0.0174773	1.5768e-05	4.89623e-08	4.07499e-43	1.37721e-17	3.80166e-28	5.59271e-39	3.44391e-49	4.48195e-79	0.349801
1489.77	0.293696	1493.2	0.33905	0.0183561	1.71554e-05	5.39457e-08	6.96208e-43	1.63266e-17	4.83944e-28	7.52113e-39	4.80922e-49	7.37815e-79	0.357424
1490.01	0.299476	1493.48	0.345806	0.0192722	1.86582e-05	5.9415e-08	1.18766e-42	1.93476e-17	6.15763e-28	1.01094e-38	6.7124e-49	1.21374e-78	0.365097
1490.25	0.305298	1493.76	0.35257	0.0202268	2.02854e-05	6.54155e-08	2.02295e-42	2.29189e-17	7.83124e-28	1.35816e-38	9.36399e-49	1.99525e-78	0.372817
1490.49	0.311162	1494.05	0.359338	0.0212211	2.20467e-05	7.19963e-08	3.44047e-42	2.7139e-17	9.95509e-28	1.82371e-38	1.30564e-48	3.27769e-78	0.380581
1490.73	0.317072	1494.33	0.366105	0.0222563	2.39523e-05	7.92108e-08	5.8424e-42	3.2124e-17	1.2649e-27	2.44762e-38	1.81956e-48	5.38063e-78	0.388386
1490.97	0.323025	1494.61	0.372867	0.0233337	2.60133e-05	8.71172e-08	9.90616e-42	3.80103e-17	1.60645e-27	3.28331e-38	2.53449e-48	8.82663e-78	0.396227
1491.21	0.329022	1494.9	0.379618	0.0244545	2.82416e-05	9.57785e-08	1.6771e-41	4.4958e-17	2.03928e-27	4.40213e-38	3.52854e-48	1.44695e-77	0.404101
1491.45	0.335088	1495.18	0.386353	0.02562	3.06498e-05	1.05263e-07	2.83501e-41	5.31554e-17	2.58751e-27	5.89922e-38	4.90997e-48	2.37032e-77	0.412004
1491.69	0.341168	1495.46	0.393067	0.0268315	3.32515e-05	1.15646e-07	4.78508e-41	6.28237e-17	3.2816e-27	7.90148e-38	6.82877e-48	3.88023e-77	0.419932
1491.93	0.347288	1495.75	0.399755	0.0280902	3.60611e-05	1.27008e-07	8.06426e-41	7.42223e-17	4.15995e-27	1.0578e-37	9.49263e-48	6.34752e-77	0.427882
1492.18	0.353447	1496.03	0.406412	0.0293975	3.90942e-05	1.39436e-07	1.357e-40	8.76557e-17	5.27093e-27	1.4154e-37	1.3189e-47	1.03764e-76	0.435849
1492.42	0.359644	1496.31	0.413033	0.0307547	4.23673e-05	1.53025e-07	2.28001e-40	1.03481e-16	6.67551e-27	1.89295e-37	1.83153e-47	1.69506e-76	0.44383
1492.66	0.365878	1496.6	0.419611	0.032163	4.5898e-05	1.6788e-07	3.82501e-40	1.22117e-16	8.45044e-27	2.53034e-37	2.54214e-47	2.76707e-76	0.45182
1492.9	0.372147	1496.88	0.426142	0.0336237	4.97052e-05	1.8411e-07	6.40722e-40	1.44055e-16	1.06923e-26	3.38065e-37	3.52666e-47	4.5139e-76	0.459815
1493.14	0.378448	1497.16	0.43262	0.0351383	5.3809e-05	2.01837e-07	1.07163e-39	1.69869e-16	1.35227e-26	4.51443e-37	4.89e-47	7.35833e-76	0.467812
1493.38	0.384779	1497.45	0.439039	0.036708	5.82309e-05	2.21192e-07	1.78963e-39	2.00233e-16	1.70943e-26	6.02542e-37	6.77693e-47	1.19868e-75	0.475806
1493.62	0.391136	1497.73	0.445395	0.0383342	6.29936e-05	2.42316e-07	2.98416e-39	2.35934e-16	2.15992e-26	8.0381e-37	9.38725e-47	1.95129e-75	0.483793
1493.86	0.397517	1498.02	0.451682	0.040018	6.81215e-05	2.65364e-07	4.96844e-39	2.77896e-16	2.72786e-26	1.07177e-36	1.29964e-46	3.17423e-75	0.491768
1494.1	0.403916	1498.3	0.457894	0.041761	7.36405e-05	2.90499e-07	8.25959e-39	3.27196e-16	3.44353e-26	1.42834e-36	1.79841e-46	5.16001e-75	0.499729
1494.35	0.41033	1498.58	0.464025	0.0435642	7.95783e-05	3.17902e-07	1.371e-38	3.85096e-16	4.34494e-26	1.90257e-36	2.48733e-46	8.38221e-75	0.50767
1494.59	0.416754	1498.87	0.470071	0.0454292	8.59642e-05	3.47766e-07	2.27225e-38	4.5307e-16	5.47976e-26	2.53299e-36	3.43842e-46	1.3607e-74	0.515587
1494.83	0.423186	1499.15	0.476026	0.047357	9.28293e-05	3.80299e-07	3.76024e-38	5.3284e-16	6.90775e-26	3.3706e-36	4.75078e-46	2.20731e-74	0.523476
1495.07	0.42962	1499.43	0.481884	0.0493491	0.000100207	4.15728e-07	6.2132e-38	6.26416e-16	8.70382e-26	4.48294e-36	6.56071e-46	3.57816e-74	0.531334
1495.31	0.436081	1499.72	0.48764	0.0514065	0.000108132	4.54294e-07	1.02508e-37	7.36146e-16	1.09618e-25	5.95937e-36	9.05558e-46	5.79633e-74	0.539155
1495.55	0.442514	1500	0.493288	0.0535307	0.000116643	4.96262e-07	1.68864e-37	8.64769e-16	1.37991e-25	7.91806e-36	1.24929e-45	9.38301e-74	0.546936
1495.79	0.448943	1500.28	0.498824	0.0557227	0.000125778	5.41912e-07	2.77752e-37	1.01548e-15	1.73627e-25	1.05152e-35	1.72262e-45	1.51784e-73	0.554673
1496.03	0.45537	1500.57	0.504242	0.0579838	0.000135581	5.91551e-07	4.56161e-37	1.192e-15	2.18364e-25	1.39573e-35	2.37408e-45	2.45363e-73	0.562362
1496.27	0.461796	1500.85	0.509537	0.0603151	0.000146095	6.45506e-07	7.48032e-37	1.39868e-15	2.74501e-25	1.85167e-35	3.27025e-45	3.96357e-73	0.569999
1496.52	0.468222	1501.13	0.514703	0.0627177	0.000157368	7.0413e-07	1.22479e-36	1.64057e-15	3.44908e-25	2.45533e-35	4.50244e-45	6.39823e-73	0.577579
1496.76	0.474649	1501.42	0.519737	0.0651927	0.000169451	7.67805e-07	2.00237e-36	1.92356e-15	4.33173e-25	3.25414e-35	6.19575e-45	1.03212e-72	0.5851
1497	0.481078	1501.7	0.524632	0.0677412	0.000182397	8.36939e-07	3.26864e-36	2.25451e-15	5.43773e-25	4.31066e-35	8.5216e-45	1.66378e-72	0.592557
1497.24	0.487507	1501.98	0.529384	0.0703643	0.000196261	9.11973e-07	5.32758e-36	2.6414e-15	6.82293e-25	5.70734e-35	1.17146e-44	2.68014e-72	0.599946
1497.48	0.493931	1502.27	0.533989	0.0730628	0.000211104	9.93378e-07	8.67028e-36	3.0935e-15	8.55702e-25	7.55274e-35	1.60959e-44	4.31436e-72	0.607264
1497.72	0.500347	1502.55	0.538442	0.0758377	0.000226988	1.08166e-06	1.40889e-35	3.6216e-15	1.07268e-24	9.98982e-35	2.21046e-44	6.94019e-72	0.614507
1497.96	0.506747	1502.83	0.542737	0.0786899	0.00024398	1.17738e-06	2.28592e-35	4.23826e-15	1.34406e-24	1.32066e-34	3.0341e-44	1.11563e-71	0.621672
1498.2	0.513123	1503.12	0.546872	0.0816202	0.000262151	1.2811e-06	3.70327e-35	4.95802e-15	1.68331e-24	1.74505e-34	4.16252e-44	1.79213e-71	0.628756
1498.44	0.519469	1503.4	0.550842	0.0846294	0.000281575	1.39346e-06	5.99032e-35	5.79782e-15	2.1072e-24	2.30465e-34	5.70774e-44	2.87682e-71	0.635754
1498.68	0.525777	1503.68	0.554642	0.0877183	0.000302329	1.51514e-06	9.67508e-35	6.77729e-15	2.63662e-24	3.04218e-34	7.82261e-44	4.61478e-71	0.642664
1498.93	0.532072	1503.97	0.558269	0.0908874	0.000324498	1.64685e-06	1.56027e-34	7.91922e-15	3.2975e-24	4.0137e-34	1.07157e-43	7.39753e-71	0.649483
1499.17	0.538294	1504.25	0.56172	0.0941374	0.000348168	1.78938e-06	2.51238e-34	9.25004e-15	4.12213e-24	5.29282e-34	1.46713e-43	1.185e-70	0.656207
1499.41	0.544474	1504.53	0.564989	0.0974688	0.000373431	1.94355e-06	4.03935e-34	1.08004e-14	5.15057e-24	6.97607e-34	2.00768e-43	1.89691e-70	0.662834
1499.65	0.550611	1504.82	0.568075	0.100882	0.000400384	2.11024e-06	6.48453e-34	1.26058e-14	6.43261e-24	9.19001e-34	2.74602e-43	3.03438e-70	0.66936
1499.89	0.556711	1505.1	0.570974	0.104378	0.000429129	2.29042e-06	1.03941e-33	1.47075e-14	8.03002e-24	1.21005e-33	3.75398e-43	4.85054e-70	0.675784
1500.13	0.562778	1505.38	0.573683	0.107956	0.000459774	2.48509e-06	1.66354e-33	1.7153e-14	1.00195e-23	1.59247e-33	5.12933e-43	7.7483e-70	0.682102
1500.37	0.56882	1505.67	0.5762	0.111617	0.000492432	2.69534e-06	2.6584e-33	1.99975e-14	1.2496e-23	2.0947e-33	7.00501e-43	1.23685e-69	0.688311
1500.61	0.574841	1505.95	0.57852	0.115361	0.000527221	2.92234e-06	4.24177e-33	2.33049e-14	1.55773e-23	2.75393e-33	9.56176e-43	1.973e-69	0.694411
1500.85	0.580846	1506.23	0.580643	0.119187	0.000564266	3.16733e-06	6.75796e-33	2.7149e-14	1.94095e-23	3.61881e-33	1.30451e-42	3.14508e-69	0.700397
1501.1	0.58684	1506.52	0.582565	0.123097	0.000603698	3.43163e-06	1.07504e-32	3.16151e-14	2.41731e-23	4.75292e-33	1.77883e-42	5.00995e-69	0.706269
1501.34	0.592825	1506.8	0.584285	0.12709	0.000645656	3.71665e-06	1.70755e-32	3.6802e-14	3.00918e-23	6.23932e-33	2.4244e-42	7.97499e-69	0.712024
1501.58	0.5988	1506.88	0.584731	0.128227	0.000657915	3.80064e-06	1.94401e-32	3.84037e-14	3.19985e-23	6.73429e-33	2.64445e-42	9.08627e-69	0.713619
1501.82	0.604767	1507.08	0.585801	0.131166	0.000690283	4.02391e-06	2.70808e-32	4.28236e-14	3.74424e-23	8.18644e-33	3.30258e-42	1.2686e-68	0.71766
1502.06	0.610724	1507.12	0.585984	0.131706	0.000696343	4.06596e-06	2.87666e-32	4.36822e-14	3.85301e-23	8.48308e-33	3.43913e-42	1.34818e-68	0.718391
1502.3	0.61667	1507.36	0.587088	0.135246	0.000736826	4.34867e-06	4.25208e-32	4.96724e-14	4.63793e-23	1.06821e-32	4.47099e-42	1.99935e-68	0.723075
1502.54	0.622629	1507.37	0.587111	0.135323	0.000737731	4.35502e-06	4.28836e-32	4.98115e-14	4.65667e-23	1.07358e-32	4.49659e-42	2.01657e-68	0.723176
1502.78	0.628527	1507.6	0.588043	0.138844	0.000779461	4.64983e-06	6.27825e-32	5.64687e-14	5.58087e-23	1.34463e-32	5.81031e-42	2.96354e-68	0.727671
1503.02	0.634459	1507.65	0.588214	0.139563	0.000788159	4.71169e-06	6.78049e-32	5.79176e-14	5.78876e-23	1.4072e-32	6.11917e-42	3.20331e-68	0.72857
1503.27	0.640351	1507.85	0.588847	0.142502	0.000824351	4.97057e-06	9.25972e-32	6.41771e-14	6.71326e-23	1.69196e-32	7.54807e-42	4.3905e-68	0.732178
1503.51	0.646222	1507.94	0.589109	0.143884	0.000841734	5.09576e-06	1.07046e-31	6.73174e-14	7.19272e-23	1.84356e-32	8.32304e-42	5.08487e-68	0.73384
1503.75	0.652065	1508.09	0.5895	0.146218	0.0008716	5.31207e-06	1.36421e-31	7.29178e-14	8.07271e-23	2.12823e-32	9.80198e-42	6.50125e-68	0.736594
1503.99	0.657873	1508.22	0.589794	0.148286	0.00089863	5.50916e-06	1.68742e-31	7.8213e-14	8.93303e-23	2.41403e-32	1.13149e-41	8.066e-68	0.738985
1504.23	0.663634	1508.33	0.590001	0.149992	0.00092132	5.67556e-06	2.00764e-31	8.28262e-14	9.70417e-23	2.67603e-32	1.27243e-41	9.62188e-68	0.74092
1504.47	0.669339	1508.5	0.59027	0.152769	0.000959029	5.95397e-06	2.65591e-31	9.08375e-14	1.10893e-22	3.15942e-32	1.53745e-41	1.27859e-67	0.744003
1504.71	0.67498	1508.57	0.59035	0.153824	0.000973624	6.06235e-06	2.95131e-31	9.40552e-14	1.16614e-22	3.3636e-32	1.65117e-41	1.42332e-67	0.745154
1504.95	0.680549	1508.79	0.590535	0.15733	0.00102312	6.4324e-06	4.17392e-31	1.0546e-13	1.37595e-22	4.1329e-32	2.08801e-41	2.02536e-67	0.748894
1505.19	0.686044	1508.81	0.590547	0.157713	0.00102863	6.47384e-06	4.33378e-31	1.06777e-13	1.40087e-22	4.2263e-32	2.14187e-41	2.1044e-67	0.749296
1505.43	0.691464	1509.05	0.590592	0.161659	0.00108647	6.91147e-06	6.35684e-31	1.21187e-13	1.68229e-22	5.30833e-32	2.77738e-41	3.10979e-67	0.753344
1505.67	0.696811	1509.07	0.590589	0.16197	0.00109111	6.9468e-06	6.54962e-31	1.22389e-13	1.70649e-22	5.40361e-32	2.83427e-41	3.20604e-67	0.753657
1505.92	0.702089	1509.29	0.590484	0.165661	0.00114726	7.37679e-06	9.31406e-31	1.37503e-13	2.01955e-22	6.66497e-32	3.60013e-41	4.59321e-67	0.7573
1506.16	0.7073	1509.35	0.590432	0.166687	0.0011632	7.49965e-06	1.02619e-30	1.41983e-13	2.11544e-22	7.06145e-32	3.84532e-41	5.07145e-67	0.75829
1506.4	0.712447	1509.53	0.590224	0.169718	0.00121114	7.87139e-06	1.3632e-30	1.55973e-13	2.42361e-22	8.36527e-32	4.66489e-41	6.7808e-67	0.761161
1506.64	0.717532	1509.64	0.590065	0.17148	0.00123961	8.09361e-06	1.60539e-30	1.6465e-13	2.62117e-22	9.22329e-32	5.21438e-41	8.01661e-67	0.762793
1506.88	0.722571	1509.77	0.589811	0.17383	0.00127825	8.397e-06	1.99299e-30	1.76875e-13	2.90754e-22	1.04955e-31	6.04236e-41	1.00052e-66	0.764927
1507.12	0.727522	1509.92	0.589487	0.176348	0.00132057	8.7315e-06	2.50768e-30	1.90864e-13	3.24629e-22	1.20409e-31	7.06729e-41	1.26633e-66	0.767165
1507.36	0.732403	1510.01	0.589247	0.177995	0.00134873	8.95538e-06	2.91052e-30	2.00524e-13	3.48691e-22	1.31635e-31	7.82371e-41	1.47554e-66	0.768599
1507.6	0.737208	1510.2	0.5887	0.18129	0.00140631	9.41629e-06	3.91116e-30	2.21167e-13	4.01862e-22	1.57114e-31	9.57378e-41	1.99893e-66	0.771406
1507.85	0.741933	1510.26	0.588531	0.182213	0.00142272	9.54844e-06	4.24582e-30	2.27272e-13	4.18034e-22	1.65036e-31	1.01265e-40	2.17499e-66	0.772176
1508.09	0.746571	1510.49	0.587704	0.186304	0.00149708	1.01512e-05	6.09086e-30	2.56184e-13	4.97239e-22	2.04904e-31	1.29627e-40	3.15315e-66	0.775515
1508.33	0.751116	1510.5	0.587665	0.186482	0.00150039	1.01781e-05	6.18692e-30	2.57518e-13	5.00997e-22	2.06837e-31	1.31023e-40	3.20438e-66	0.775658
1508.57	0.755558	1510.74	0.586644	0.190821	0.00158224	1.08494e-05	9.01958e-30	2.91859e-13	6.00673e-22	2.59374e-31	1.69645e-40	4.72614e-66	0.779058
1508.81	0.759889	1510.77	0.5865	0.191387	0.00159315	1.09395e-05	9.47093e-30	2.96632e-13	6.14967e-22	2.67097e-31	1.75422e-40	4.97036e-66	0.779492
1509.05	0.764097	1510.98	0.585477	0.195191	0.00166775	1.15589e-05	1.31143e-29	3.30517e-13	7.19397e-22	3.24833e-31	2.19336e-40	6.95589e-66	0.782348
1509.29	0.768172	1511.05	0.58509	0.19654	0.00169477	1.17848e-05	1.47044e-29	3.43336e-13	7.60213e-22	3.47992e-31	2.37277e-40	7.82938e-66	0.783337
1509.53	0.7721	1511.22	0.584162	0.19961	0.00175743	1.23117e-05	1.90469e-29	3.74194e-13	8.61298e-22	4.06665e-31	2.83478e-40	1.02324e-65	0.785542
1509.77	0.775871	1511.34	0.583475	0.201759	0.00180224	1.2691e-05	2.27951e-29	3.97243e-13	9.39328e-22	4.53159e-31	3.2078e-40	1.23243e-65	0.787049
1510.01	0.779474	1511.46	0.582699	0.204077	0.00185146	1.311e-05	2.7633e-29	4.23525e-13	1.03084e-21	5.08926e-31	3.66245e-40	1.50448e-65	0.788641
1510.26	0.782901	1511.62	0.581656	0.207043	0.00191583	1.36619e-05	3.52838e-29	4.59439e-13	1.1601e-21	5.89812e-31	4.33449e-40	1.93863e-65	0.790629
1510.5	0.786132	1511.7	0.58109	0.208589	0.00195001	1.39566e-05	4.00455e-29	4.79229e-13	1.23334e-21	6.3667e-31	4.73003e-40	2.21092e-65	0.791643
1510.74	0.789184	1511.9	0.579637	0.212389	0.00203585	1.47018e-05	5.45319e-29	5.31171e-13	1.4321e-21	7.67287e-31	5.85396e-40	3.04736e-65	0.794076
1510.98	0.792019	1511.94	0.579336	0.213146	0.00205328	1.48539e-05	5.79701e-29	5.4211e-13	1.47513e-21	7.9619e-31	6.10657e-40	3.24743e-65	0.794551
1511.22	0.794647	1512.18	0.577438	0.217747	0.00216146	1.58049e-05	8.38256e-29	6.13074e-13	1.76372e-21	9.95315e-31	7.88083e-40	4.76746e-65	0.797362
1511.46	0.797062	1512.19	0.577418	0.217796	0.00216263	1.58153e-05	8.41523e-29	6.1387e-13	1.76705e-21	9.97663e-31	7.90208e-40	4.78682e-65	0.797392
1511.7	0.799262	1512.42	0.575398	0.222389	0.00227475	1.68125e-05	1.2108e-28	6.93136e-13	2.10806e-21	1.24379e-30	1.01669e-39	6.99544e-65	0.800079
1511.94	0.801247	1512.47	0.575002	0.22326	0.00229648	1.7007e-05	1.29665e-28	7.09174e-13	2.17932e-21	1.29656e-30	1.06614e-39	7.51394e-65	0.800575
1512.18	0.803018	1512.67	0.573217	0.227072	0.00239336	1.78796e-05	1.74699e-28	7.83438e-13	2.51879e-21	1.55373e-30	1.31113e-39	1.02594e-64	0.8027
1512.42	0.804579	1512.75	0.572392	0.22878	0.00243774	1.8282e-05	1.99489e-28	8.18964e-13	2.68654e-21	1.68415e-30	1.43769e-39	1.17865e-64	0.803628
1512.67	0.805935	1512.91	0.570897	0.231793	0.00251751	1.90096e-05	2.51787e-28	8.85262e-13	3.00852e-21	1.9402e-30	1.69021e-39	1.50387e-64	0.805227
1512.91	0.807091	1513.04	0.56959	0.234352	0.00258676	1.96455e-05	3.06446e-28	9.45391e-13	3.31025e-21	2.18651e-30	1.93775e-39	1.84756e-64	0.806549
1513.15	0.808056	1513.15	0.56844	0.236552	0.00264741	2.02057e-05	3.62491e-28	1.00005e-12	3.59226e-21	2.42191e-30	2.17811e-39	2.20333e-64	0.807659
1513.39	0.808837	1513.32	0.5666	0.239975	0.00274392	2.11033e-05	4.70036e-28	1.09092e-12	4.07688e-21	2.83729e-30	2.61041e-39	2.89405e-64	0.80934
1513.63	0.809446	1513.39	0.565847	0.241346	0.0027833	2.14716e-05	5.21298e-28	1.1294e-12	4.28782e-21	3.02212e-30	2.80582e-39	3.22648e-64	0.809997
1513.87	0.809891	1513.6	0.563424	0.245645	0.00290959	2.2661e-05	7.1986e-28	1.25837e-12	5.01871e-21	3.67991e-30	3.5148e-39	4.53014e-64	0.812001
1514.11	0.810184	1513.63	0.56312	0.246174	0.00292541	2.28109e-05	7.48853e-28	1.27514e-12	5.11634e-21	3.76972e-30	3.61311e-39	4.72236e-64	0.812242
1514.35	0.810339	1513.87	0.560262	0.251033	0.00307398	2.42275e-05	1.07456e-27	1.43929e-12	6.1029e-21	4.70054e-30	4.65096e-39	6.90826e-64	0.814393
1514.59	0.810359	1513.89	0.560066	0.251359	0.00308415	2.43251e-05	1.10079e-27	1.45098e-12	6.17524e-21	4.77038e-30	4.73013e-39	7.08619e-64	0.814534
1514.84	0.810256	1514.11	0.557275	0.255922	0.00322926	2.57254e-05	1.54024e-27	1.62412e-12	7.27724e-21	5.85906e-30	5.98474e-39	1.01009e-63	0.816452
1515.08	0.810044	1514.17	0.55653	0.257114	0.00326803	2.61021e-05	1.68075e-27	1.67243e-12	7.59476e-21	6.18088e-30	6.36247e-39	1.10767e-63	0.816938
1515.32	0.809731	1514.35	0.554147	0.26086	0.0033922	2.73157e-05	2.20858e-27	1.8331e-12	8.68095e-21	7.30713e-30	7.70625e-39	1.47847e-63	0.818426
1515.56	0.809327	1514.45	0.552818	0.262907	0.00346163	2.79989e-05	2.56237e-27	1.92695e-12	9.33623e-21	8.0044e-30	8.55378e-39	1.73023e-63	0.819215
1515.8	0.808839	1514.59	0.550921	0.265782	0.00356099	2.89824e-05	3.15407e-27	2.06634e-12	1.03369e-20	9.09318e-30	9.89861e-39	2.15616e-63	0.820293
1516.04	0.808279	1514.74	0.548935	0.268735	0.00366539	3.00228e-05	3.9005e-27	2.21936e-12	1.14717e-20	1.03607e-29	1.1494e-38	2.70081e-63	0.821365
1516.28	0.807655	1514.84	0.547545	0.270769	0.00373873	3.0758e-05	4.51273e-27	2.33094e-12	1.23224e-20	1.13323e-29	1.27366e-38	3.15277e-63	0.822084
1516.52	0.806974	1515.02	0.544884	0.274594	0.00387976	3.21815e-05	5.92842e-27	2.55517e-12	1.4089e-20	1.34039e-29	1.5437e-38	4.21289e-63	0.82339
1516.76	0.806244	1515.08	0.544062	0.275758	0.00392353	3.2626e-05	6.44002e-27	2.62739e-12	1.46738e-20	1.41048e-29	1.63651e-38	4.60048e-63	0.823776
1517.01	0.805471	1515.3	0.540671	0.28048	0.00410519	3.44831e-05	8.99701e-27	2.94067e-12	1.72954e-20	1.73322e-29	2.07222e-38	6.56693e-63	0.825291
1517.25	0.804659	1515.32	0.540463	0.280766	0.00411641	3.45984e-05	9.18032e-27	2.96073e-12	1.74679e-20	1.75491e-29	2.10197e-38	6.70956e-63	0.82538
1517.49	0.803812	1515.56	0.536748	0.285791	0.00431765	3.66807e-05	1.30723e-26	3.33544e-12	2.07871e-20	2.18267e-29	2.69882e-38	9.78059e-63	0.826893
1517.73	0.802933	1515.59	0.536299	0.28639	0.00434218	3.69362e-05	1.36332e-26	3.38305e-12	2.12217e-20	2.24006e-29	2.78029e-38	1.02292e-62	0.827068
1517.97	0.802026	1515.8	0.532922	0.290831	0.00452756	3.88782e-05	1.85938e-26	3.75654e-12	2.47286e-20	2.71371e-29	3.46389e-38	1.42501e-62	0.828319
1518.21	0.801095	1515.87	0.531772	0.292321	0.00459121	3.95496e-05	2.06271e-26	3.89049e-12	2.60272e-20	2.89364e-29	3.7284e-38	1.59226e-62	0.828723
1518.45	0.800144	1516.04	0.528986	0.295883	0.00474645	4.11967e-05	2.64185e-26	4.22965e-12	2.94076e-20	3.37271e-29	4.44421e-38	2.07514e-62	0.829657
1518.69	0.799187	1516.15	0.527095	0.298267	0.00485279	4.23328e-05	3.11615e-26	4.47236e-12	3.1906e-20	3.73605e-29	4.99731e-38	2.47677e-62	0.830257
1518.93	0.79823	1516.28	0.524944	0.300945	0.00497464	4.36422e-05	3.74947e-26	4.76103e-12	3.49603e-20	4.19023e-29	5.69988e-38	3.02037e-62	0.830908
1519.17	0.797278	1516.44	0.522272	0.304226	0.00512744	4.52957e-05	4.70044e-26	5.13929e-12	3.90944e-20	4.82128e-29	6.69468e-38	3.84993e-62	0.831671
1519.42	0.79634	1516.52	0.520798	0.306015	0.00521245	4.6221e-05	5.31565e-26	5.3577e-12	4.15473e-20	5.20402e-29	7.30765e-38	4.39393e-62	0.832072
1519.66	0.795421	1516.72	0.517309	0.310193	0.00541571	4.84487e-05	7.07945e-26	5.90344e-12	4.788e-20	6.21862e-29	8.96403e-38	5.9802e-62	0.832967
1519.9	0.794527	1517	0.512211	0.316165	0.00571813	5.18026e-05	1.06463e-25	6.77864e-12	5.86128e-20	8.0169e-29	1.19966e-37	9.28271e-62	0.834145
1520.14	0.793658	1517.29	0.506981	0.322136	0.00603529	5.5369e-05	1.59861e-25	7.78062e-12	7.1718e-20	1.033e-28	1.60469e-37	1.43989e-61	0.835208
1520.38	0.792819	1517.57	0.501626	0.328103	0.00636777	5.91597e-05	2.39676e-25	8.92732e-12	8.77126e-20	1.33038e-28	2.14538e-37	2.23194e-61	0.836156
1520.62	0.79201	1517.86	0.49615	0.334061	0.00671616	6.31875e-05	3.58795e-25	1.02391e-11	1.07224e-19	1.71251e-28	2.86681e-37	3.45724e-61	0.836991
1520.86	0.791234	1518.14	0.490559	0.340006	0.00708109	6.74653e-05	5.36301e-25	1.17392e-11	1.31016e-19	2.2033e-28	3.82889e-37	5.35147e-61	0.837714
1521.1	0.790491	1518.42	0.484858	0.345934	0.00746318	7.20071e-05	8.00409e-25	1.3454e-11	1.60011e-19	2.8333e-28	5.11126e-37	8.27777e-61	0.838326
1521.34	0.789786	1518.71	0.479051	0.351839	0.00786308	7.68271e-05	1.19277e-24	1.54134e-11	1.95333e-19	3.64163e-28	6.81965e-37	1.27953e-60	0.83883
1521.59	0.78912	1518.99	0.473146	0.357717	0.00828145	8.19406e-05	1.77476e-24	1.76515e-11	2.3834e-19	4.6782e-28	9.09446e-37	1.97643e-60	0.839226
1521.83	0.788496	1519.27	0.467146	0.363563	0.00871896	8.73632e-05	2.63671e-24	2.02068e-11	2.90682e-19	6.00681e-28	1.21219e-36	3.05078e-60	0.839515
1522.07	0.787915	1519.56	0.461058	0.369373	0.00917632	9.31114e-05	3.91136e-24	2.31233e-11	3.54353e-19	7.70887e-28	1.6149e-36	4.70582e-60	0.8397
1522.31	0.787379	1519.84	0.454887	0.375142	0.00965421	9.92024e-05	5.79338e-24	2.64507e-11	4.31771e-19	9.88825e-28	2.15031e-36	7.25365e-60	0.839782
1522.55	0.786891	1520.12	0.448638	0.380865	0.0101534	0.000105654	8.56795e-24	3.02454e-11	5.25856e-19	1.26774e-27	2.86178e-36	1.11731e-59	0.839762
1522.79	0.786447	1520.41	0.442317	0.386537	0.0106745	0.000112485	1.26521e-23	3.45714e-11	6.40146e-19	1.6245e-27	3.80673e-36	1.71983e-59	0.839641
1523.03	0.786047	1520.69	0.435929	0.392154	0.0112184	0.000119715	1.86547e-23	3.9501e-11	7.78912e-19	2.08062e-27	5.06113e-36	2.64543e-59	0.839421
1523.27	0.785687	1520.97	0.429481	0.39771	0.0117858	0.000127365	2.74634e-23	4.51165e-11	9.47319e-19	2.66347e-27	6.72547e-36	4.06632e-59	0.839104
1523.51	0.785365	1521.26	0.422976	0.403201	0.0123775	0.000135454	4.03702e-23	5.15107e-11	1.1516e-18	3.40788e-27	8.93261e-36	6.24602e-59	0.83869
1523.76	0.785077	1521.54	0.416422	0.408622	0.0129943	0.000144006	5.92526e-23	5.87888e-11	1.39928e-18	4.35815e-27	1.18581e-35	9.58741e-59	0.838182
1524	0.784819	1521.82	0.409822	0.413968	0.0136369	0.000153044	8.6835e-23	6.70698e-11	1.69944e-18	5.5706e-27	1.57337e-35	1.4706e-58	0.83758
1524.24	0.784584	1522.11	0.403184	0.419234	0.0143062	0.00016259	1.27064e-22	7.64882e-11	2.06302e-18	7.11676e-27	2.08654e-35	2.25416e-58	0.836887
1524.48	0.784366	1522.39	0.396511	0.424416	0.0150029	0.00017267	1.85648e-22	8.7196e-11	2.50323e-18	9.08751e-27	2.76568e-35	3.45281e-58	0.836102
1524.72	0.784156	1522.67	0.389809	0.429508	0.015728	0.00018331	2.70831e-22	9.9365e-11	3.03596e-18	1.15982e-26	3.66403e-35	5.28512e-58	0.835229
1524.96	0.783946	1522.96	0.383084	0.434507	0.0164823	0.000194536	3.945e-22	1.13189e-10	3.68034e-18	1.4795e-26	4.85171e-35	8.08413e-58	0.834268
1525.2	0.783723	1523.24	0.376341	0.439406	0.0172665	0.000206376	5.73767e-22	1.28888e-10	4.45941e-18	1.88635e-26	6.42113e-35	1.23569e-57	0.83322
1525.44	0.783478	1523.52	0.369584	0.444202	0.0180816	0.000218858	8.3323e-22	1.46708e-10	5.40089e-18	2.40387e-26	8.49392e-35	1.88747e-57	0.832087
1525.68	0.783199	1523.81	0.362819	0.448891	0.0189285	0.000232012	1.20819e-21	1.66929e-10	6.5381e-18	3.06183e-26	1.12301e-34	2.88102e-57	0.83087
1525.92	0.782878	1524.09	0.356051	0.453466	0.0198079	0.000245869	1.74922e-21	1.89865e-10	7.91106e-18	3.89792e-26	1.48403e-34	4.39451e-57	0.829571
1526.17	0.782506	1524.37	0.349284	0.457925	0.0207208	0.000260461	2.52868e-21	2.1587e-10	9.56789e-18	4.95982e-26	1.9601e-34	6.69838e-57	0.828191
1526.41	0.782086	1524.66	0.342524	0.462263	0.021668	0.00027582	3.64993e-21	2.45343e-10	1.15663e-17	6.30784e-26	2.5876e-34	1.02029e-56	0.82673
1526.65	0.781609	1524.94	0.335774	0.466475	0.0226504	0.000291981	5.26037e-21	2.78735e-10	1.39757e-17	8.01821e-26	3.41424e-34	1.55302e-56	0.825192
1526.89	0.781087	1525.22	0.32904	0.470558	0.0236689	0.000308978	7.56985e-21	3.16551e-10	1.6879e-17	1.01872e-25	4.50268e-34	2.36225e-56	0.823576
1527.13	0.780522	1525.51	0.322326	0.474506	0.0247244	0.000326848	1.08767e-20	3.59361e-10	2.0376e-17	1.29365e-25	5.93511e-34	3.59062e-56	0.821884
1527.37	0.779924	1525.79	0.315636	0.478318	0.0258177	0.000345628	1.56045e-20	4.07806e-10	2.45861e-17	1.64194e-25	7.81928e-34	5.45394e-56	0.820117
1527.61	0.779303	1526.07	0.308975	0.481987	0.0269498	0.000365356	2.23534e-20	4.62606e-10	2.96523e-17	2.08295e-25	1.02964e-33	8.27841e-56	0.818277
1527.85	0.778667	1526.36	0.302346	0.485512	0.0281214	0.000386073	3.19724e-20	5.2457e-10	3.57458e-17	2.64109e-25	1.35513e-33	1.25568e-55	0.816366
1528.09	0.778025	1526.64	0.295754	0.488887	0.0293335	0.000407819	4.56614e-20	5.94608e-10	4.30714e-17	3.34711e-25	1.78263e-33	1.90331e-55	0.814383
1528.34	0.777383	1526.92	0.289203	0.492111	0.030587	0.000430636	6.51122e-20	6.73741e-10	5.18741e-17	4.23972e-25	2.34379e-33	2.88293e-55	0.812331
1528.58	0.776746	1527.21	0.282695	0.495178	0.0318826	0.000454567	9.27077e-20	7.63116e-10	6.24468e-17	5.36767e-25	3.08005e-33	4.3637e-55	0.810211
1528.82	0.776114	1527.49	0.276236	0.498087	0.0332212	0.000479657	1.31798e-19	8.64018e-10	7.51393e-17	6.7923e-25	4.04553e-33	6.60044e-55	0.808024
1529.06	0.775489	1527.78	0.269827	0.500835	0.0346037	0.000505951	1.87087e-19	9.7789e-10	9.03696e-17	8.59071e-25	5.31097e-33	9.97669e-55	0.805772
1529.3	0.774865	1528.06	0.263474	0.503417	0.0360308	0.000533496	2.65167e-19	1.10635e-09	1.08636e-16	1.08598e-24	6.96872e-33	1.50694e-54	0.803455
1529.54	0.774238	1528.34	0.257178	0.505833	0.0375034	0.000562339	3.75262e-19	1.25121e-09	1.30535e-16	1.37214e-24	9.13928e-33	2.27458e-54	0.801076
1529.78	0.773602	1528.63	0.250942	0.508078	0.0390223	0.000592531	5.30261e-19	1.4145e-09	1.56774e-16	1.73283e-24	1.19798e-32	3.43087e-54	0.798635
1530.02	0.772947	1528.91	0.244771	0.510151	0.0405882	0.000624121	7.48144e-19	1.59849e-09	1.88201e-16	2.18723e-24	1.56953e-32	5.17133e-54	0.796135
1530.26	0.77226	1529.19	0.238666	0.51205	0.0422018	0.00065716	1.05395e-18	1.80573e-09	2.25822e-16	2.75939e-24	2.05527e-32	7.78928e-54	0.793575
1530.51	0.771538	1529.48	0.23263	0.513773	0.0438639	0.000691701	1.48251e-18	2.03906e-09	2.70837e-16	3.47949e-24	2.68998e-32	1.17243e-53	0.790959
1530.75	0.770765	1529.76	0.226666	0.515317	0.0455753	0.000727797	2.08216e-18	2.30167e-09	3.24674e-16	4.38529e-24	3.51891e-32	1.7635e-53	0.788287
1530.99	0.769932	1530.04	0.220776	0.516682	0.0473364	0.000765504	2.91993e-18	2.59711e-09	3.89032e-16	5.52412e-24	4.60095e-32	2.65068e-53	0.78556
1531.23	0.76903	1530.33	0.214963	0.517865	0.0491481	0.000804878	4.08855e-18	2.92936e-09	4.6593e-16	6.9552e-24	6.01267e-32	3.98141e-53	0.782781
1531.47	0.768051	1530.61	0.209228	0.518865	0.051011	0.000845974	5.7162e-18	3.30286e-09	5.57769e-16	8.7526e-24	7.85358e-32	5.97602e-53	0.77995
1531.71	0.766992	1530.89	0.203573	0.519682	0.0529255	0.000888851	7.97968e-18	3.72257e-09	6.67399e-16	1.1009e-23	1.02529e-31	8.96362e-53	0.777069
1531.95	0.765854	1531.18	0.198	0.520314	0.0548922	0.000933568	1.11225e-17	4.19402e-09	7.98205e-16	1.38401e-23	1.33785e-31	1.34354e-52	0.77414
1532.19	0.764639	1531.46	0.192511	0.520762	0.0569118	0.000980185	1.54797e-17	4.72338e-09	9.54205e-16	1.73904e-23	1.74481e-31	2.0124e-52	0.771164
1532.43	0.763356	1531.74	0.187107	0.521023	0.0589845	0.00102876	2.15111e-17	5.31754e-09	1.14016e-15	2.18406e-23	2.27441e-31	3.01214e-52	0.768144
1532.67	0.762013	1532.03	0.18179	0.521099	0.061111	0.00107936	2.9847e-17	5.98416e-09	1.36172e-15	2.74158e-23	2.96326e-31	4.50538e-52	0.765079
1532.91	0.76062	1532.31	0.176561	0.520988	0.0632915	0.00113204	4.13506e-17	6.73179e-09	1.62558e-15	3.43968e-23	3.85878e-31	6.73416e-52	0.761973
1533.16	0.759189	1532.59	0.171422	0.520692	0.0655264	0.00118688	5.72007e-17	7.56996e-09	1.93967e-15	4.31337e-23	5.02239e-31	1.00585e-51	0.758827
1533.4	0.757727	1532.88	0.166372	0.52021	0.067816	0.00124392	7.90064e-17	8.50925e-09	2.31336e-15	5.40626e-23	6.53359e-31	1.50133e-51	0.755642
1533.64	0.756244	1533.16	0.161414	0.519543	0.0701606	0.00130324	1.08959e-16	9.56145e-09	2.75776e-15	6.77265e-23	8.49518e-31	2.23933e-51	0.752421
1533.88	0.754741	1533.44	0.156548	0.518691	0.0725603	0.0013649	1.50039e-16	1.07397e-08	3.28601e-15	8.48013e-23	1.10401e-30	3.33776e-51	0.749164
1534.12	0.753234	1533.73	0.151774	0.517656	0.0750152	0.00142896	2.06294e-16	1.20585e-08	3.91361e-15	1.06127e-22	1.43402e-30	4.97151e-51	0.745874
1534.36	0.751723	1534.01	0.147093	0.516439	0.0775256	0.0014955	2.8321e-16	1.35342e-08	4.65892e-15	1.3275e-22	1.86173e-30	7.39975e-51	0.742553
1534.6	0.75021	1534.29	0.142505	0.515041	0.0800914	0.00156458	3.88213e-16	1.51846e-08	5.54358e-15	1.65967e-22	2.41579e-30	1.10063e-50	0.739202
1534.84	0.748699	1534.58	0.138012	0.513463	0.0827125	0.00163627	5.31341e-16	1.70299e-08	6.59315e-15	2.07392e-22	3.13314e-30	1.63593e-50	0.735823
1535.09	0.747192	1534.86	0.133612	0.511707	0.085389	0.00171063	7.26133e-16	1.90922e-08	7.83779e-15	2.59026e-22	4.06146e-30	2.42987e-50	0.732419
1535.33	0.745689	1535.14	0.129306	0.509775	0.0881206	0.00178773	9.90831e-16	2.1396e-08	9.31305e-15	3.23353e-22	5.26216e-30	3.60659e-50	0.72899
1535.57	0.744192	1535.43	0.125095	0.50767	0.0909071	0.00186764	1.34997e-15	2.39688e-08	1.10608e-14	4.03451e-22	6.81437e-30	5.34942e-50	0.725539
1535.81	0.742698	1535.71	0.120977	0.505392	0.0937482	0.00195043	1.83648e-15	2.68407e-08	1.31305e-14	5.03138e-22	8.81999e-30	7.9289e-50	0.722068
1536.05	0.741204	1535.99	0.116954	0.502945	0.0966436	0.00203616	2.49455e-15	3.00453e-08	1.55802e-14	6.2714e-22	1.14101e-29	1.1744e-49	0.718579
1536.29	0.739706	1536.28	0.113023	0.500331	0.0995929	0.00212489	3.38327e-15	3.36197e-08	1.84784e-14	7.81311e-22	1.47534e-29	1.73826e-49	0.715073
1536.53	0.738197	1536.56	0.109186	0.497554	0.102596	0.0022167	4.58164e-15	3.76051e-08	2.19054e-14	9.72892e-22	1.90667e-29	2.57104e-49	0.711552
1536.77	0.73667	1536.84	0.105441	0.494614	0.105651	0.00231166	6.19508e-15	4.2047e-08	2.5956e-14	1.21084e-21	2.46285e-29	3.80015e-49	0.708019
1537.01	0.735114	1537.13	0.101789	0.491517	0.108759	0.00240982	8.36397e-15	4.69956e-08	3.07412e-14	1.50623e-21	3.17967e-29	5.6129e-49	0.704475
1537.25	0.733521	1537.41	0.0982279	0.488265	0.111918	0.00251125	1.12751e-14	5.25068e-08	3.63916e-14	1.87274e-21	4.10303e-29	8.28459e-49	0.700922
1537.49	0.731884	1537.7	0.0947576	0.484861	0.115127	0.00261602	1.51763e-14	5.86419e-08	4.30606e-14	2.32725e-21	5.29185e-29	1.22194e-48	0.697362
1537.74	0.730187	1537.98	0.0913772	0.481309	0.118387	0.00272418	2.03963e-14	6.54691e-08	5.0928e-14	2.89063e-21	6.82167e-29	1.80105e-48	0.693798
1537.98	0.728439	1538.26	0.088086	0.477613	0.121695	0.00283581	2.73703e-14	7.30633e-08	6.02048e-14	3.58858e-21	8.7893e-29	2.65276e-48	0.69023
1538.22	0.726632	1538.55	0.084883	0.473776	0.125051	0.00295095	3.6673e-14	8.15074e-08	7.11384e-14	4.45281e-21	1.13187e-28	3.90451e-48	0.686661
1538.46	0.724764	1538.83	0.0817673	0.469801	0.128454	0.00306968	4.9063e-14	9.08929e-08	8.40183e-14	5.52239e-21	1.45687e-28	5.74289e-48	0.683093
1538.7	0.722837	1539.11	0.0787379	0.465694	0.131902	0.00319204	6.55394e-14	1.01321e-07	9.91841e-14	6.84545e-21	1.87424e-28	8.44094e-48	0.679527
1538.94	0.720855	1539.4	0.0757936	0.461458	0.135395	0.00331809	8.74161e-14	1.12902e-07	1.17033e-13	8.48123e-21	2.40996e-28	1.23979e-47	0.675965
1539.18	0.718823	1539.68	0.0729334	0.457097	0.13893	0.00344789	1.16418e-13	1.25759e-07	1.38029e-13	1.05026e-20	3.09723e-28	1.8197e-47	0.672409
1539.42	0.716746	1539.96	0.070156	0.452616	0.142507	0.00358149	1.54807e-13	1.40027e-07	1.62717e-13	1.29992e-20	3.97848e-28	2.669e-47	0.668861
1539.66	0.714632	1540.25	0.0674603	0.448019	0.146124	0.00371894	2.05541e-13	1.55855e-07	1.91731e-13	1.60812e-20	5.10789e-28	3.91196e-47	0.665322
1539.91	0.712487	1540.53	0.0648451	0.44331	0.149779	0.00386029	2.72489e-13	1.73406e-07	2.25813e-13	1.98838e-20	6.5546e-28	5.72975e-47	0.661794
1540.15	0.710319	1540.81	0.062309	0.438494	0.15347	0.00400557	3.60694e-13	1.92859e-07	2.6583e-13	2.45734e-20	8.4068e-28	8.38635e-47	0.658279
1540.39	0.708134	1541.1	0.0598507	0.433576	0.157197	0.00415484	4.76727e-13	2.14414e-07	3.12793e-13	3.03536e-20	1.07769e-27	1.22661e-46	0.654778
1540.63	0.705936	1541.38	0.0574688	0.42856	0.160956	0.00430814	6.2913e-13	2.38288e-07	3.67881e-13	3.74747e-20	1.38083e-27	1.79282e-46	0.651293
1540.87	0.70373	1541.66	0.0551621	0.42345	0.164747	0.00446549	8.28995e-13	2.64719e-07	4.32469e-13	4.62431e-20	1.76834e-27	2.61856e-46	0.647825
1541.11	0.701517	1541.95	0.052929	0.418252	0.168566	0.00462694	1.0907e-12	2.9397e-07	5.08161e-13	5.70344e-20	2.26345e-27	3.82194e-46	0.644375
1541.35	0.699287	1542.23	0.0507682	0.412971	0.172413	0.00479252	1.43283e-12	3.26329e-07	5.96823e-13	7.03087e-20	2.89571e-27	5.57446e-46	0.640945
1541.59	0.697055	1542.51	0.0486783	0.40761	0.176284	0.00496225	1.87944e-12	3.62113e-07	7.00628e-13	8.66289e-20	3.70272e-27	8.12488e-46	0.637535
1541.84	0.694806	1542.8	0.0466577	0.402176	0.180178	0.00513616	2.4615e-12	4.01668e-07	8.22104e-13	1.06684e-19	4.73224e-27	1.18339e-45	0.634148
1542.08	0.692537	1543.08	0.044705	0.396672	0.184093	0.00531426	3.21895e-12	4.45375e-07	9.64194e-13	1.31315e-19	6.04494e-27	1.7224e-45	0.630784
1542.32	0.690242	1543.36	0.0428188	0.391104	0.188025	0.00549658	4.20307e-12	4.9365e-07	1.13032e-12	1.61552e-19	7.71787e-27	2.50517e-45	0.627445
1542.56	0.687914	1543.65	0.0409975	0.385476	0.191972	0.00568312	5.47975e-12	5.46949e-07	1.32444e-12	1.98652e-19	9.84881e-27	3.64113e-45	0.62413
1542.8	0.685549	1543.93	0.0392396	0.379794	0.195933	0.0058739	7.13337e-12	6.05773e-07	1.55119e-12	2.44149e-19	1.25617e-26	5.28849e-45	0.620841
1543.04	0.68314	1544.21	0.0375438	0.374062	0.199904	0.00606891	9.27191e-12	6.70669e-07	1.8159e-12	2.99915e-19	1.60138e-26	7.67579e-45	0.61758
1543.28	0.680683	1544.5	0.0359084	0.368285	0.203882	0.00626816	1.20333e-11	7.42235e-07	2.1248e-12	3.68233e-19	2.04043e-26	1.1133e-44	0.614345
1543.52	0.678173	1544.78	0.0343319	0.362468	0.207866	0.00647164	1.55933e-11	8.21126e-07	2.4851e-12	4.51886e-19	2.59853e-26	1.6136e-44	0.611138
1543.76	0.675606	1545.06	0.032813	0.356615	0.211852	0.00667934	2.0176e-11	9.08057e-07	2.90513e-12	5.54264e-19	3.30761e-26	2.33709e-44	0.60796
1544	0.672977	1545.35	0.0313501	0.350732	0.215837	0.00689124	2.60658e-11	1.00381e-06	3.39458e-12	6.79495e-19	4.20806e-26	3.3826e-44	0.604811
1544.24	0.670283	1545.63	0.0299417	0.344823	0.219818	0.00710733	3.36238e-11	1.10924e-06	3.96464e-12	8.32601e-19	5.35092e-26	4.89241e-44	0.601691
1544.49	0.667522	1545.91	0.0285863	0.338892	0.223793	0.00732758	4.33075e-11	1.22527e-06	4.62827e-12	1.01969e-18	6.80072e-26	7.07118e-44	0.5986
1544.73	0.664692	1546.2	0.0272826	0.332944	0.227759	0.00755196	5.56955e-11	1.35293e-06	5.40048e-12	1.2482e-18	8.63897e-26	1.02131e-43	0.595538
1544.97	0.661795	1546.48	0.026029	0.326984	0.231712	0.00778043	7.15183e-11	1.49332e-06	6.29859e-12	1.52714e-18	1.09686e-25	1.47407e-43	0.592506
1545.21	0.658832	1546.76	0.0248242	0.321016	0.235649	0.00801295	9.16969e-11	1.64766e-06	7.34265e-12	1.86748e-18	1.39193e-25	2.12605e-43	0.589504
1545.45	0.655809	1547.05	0.0236667	0.315044	0.239568	0.00824947	1.1739e-10	1.81726e-06	8.55578e-12	2.28252e-18	1.76548e-25	3.06427e-43	0.58653
1545.69	0.652714	1547.33	0.0225551	0.309073	0.243465	0.00848994	1.50055e-10	2.00355e-06	9.9647e-12	2.7884e-18	2.23816e-25	4.41343e-43	0.583585
1545.93	0.649581	1547.62	0.0214881	0.303107	0.247338	0.00873431	1.91518e-10	2.20809e-06	1.16002e-11	3.40469e-18	2.83595e-25	6.35217e-43	0.580669
1546.17	0.646401	1547.9	0.0204642	0.29715	0.251182	0.0089825	2.44066e-10	2.4326e-06	1.34979e-11	4.15509e-18	3.59159e-25	9.13616e-43	0.577781
1546.41	0.643179	1548.18	0.0194821	0.291206	0.254995	0.00923444	3.10561e-10	2.67892e-06	1.56988e-11	5.06834e-18	4.54627e-25	1.31311e-42	0.57492
1546.66	0.639918	1548.47	0.0185406	0.285279	0.258773	0.00949007	3.94573e-10	2.94905e-06	1.82499e-11	6.1792e-18	5.75179e-25	1.88597e-42	0.572085
1546.9	0.636619	1548.75	0.0176382	0.279373	0.262513	0.00974928	5.00549e-10	3.2452e-06	2.12058e-11	7.52975e-18	7.27329e-25	2.70686e-42	0.569277
1547.14	0.633285	1549.03	0.0167738	0.273492	0.266213	0.010012	6.34026e-10	3.56972e-06	2.4629e-11	9.17086e-18	9.19262e-25	3.88233e-42	0.566494
1547.38	0.629917	1549.32	0.0159461	0.267639	0.269868	0.0102781	8.01877e-10	3.92521e-06	2.85915e-11	1.1164e-17	1.16126e-24	5.56435e-42	0.563735
1547.62	0.626514	1549.6	0.0151538	0.261817	0.273476	0.0105476	1.01263e-09	4.31446e-06	3.3176e-11	1.35836e-17	1.46621e-24	7.96954e-42	0.560999
1547.86	0.623078	1549.88	0.0143957	0.256031	0.277033	0.0108202	1.27682e-09	4.74051e-06	3.84777e-11	1.65192e-17	1.85031e-24	1.14064e-41	0.558285
1548.1	0.61961	1550.17	0.0136706	0.250283	0.280536	0.0110959	1.6075e-09	5.20665e-06	4.46058e-11	2.00791e-17	2.33386e-24	1.63139e-41	0.555591
1548.34	0.616114	1550.45	0.0129775	0.244577	0.283982	0.0113746	2.02076e-09	5.71645e-06	5.16859e-11	2.4394e-17	2.94227e-24	2.33167e-41	0.552917
1548.58	0.612591	1550.73	0.0123151	0.238916	0.287368	0.0116562	2.53639e-09	6.27379e-06	5.9862e-11	2.96211e-17	3.70742e-24	3.33019e-41	0.550262
1548.83	0.609042	1551.02	0.0116823	0.233302	0.290691	0.0119404	3.17877e-09	6.88286e-06	6.92991e-11	3.59503e-17	4.66919e-24	4.75302e-41	0.547623
1549.07	0.605471	1551.3	0.0110781	0.22774	0.293946	0.0122272	3.97779e-09	7.54818e-06	8.01866e-11	4.36098e-17	5.87747e-24	6.77899e-41	0.544999
1549.31	0.601875	1551.58	0.0105014	0.22223	0.297133	0.0125164	4.9701e-09	8.27467e-06	9.27414e-11	5.28747e-17	7.39469e-24	9.66177e-41	0.542388
1549.55	0.598238	1551.87	0.00995112	0.216776	0.300246	0.0128079	6.20053e-09	9.06764e-06	1.07212e-10	6.40757e-17	9.29886e-24	1.37608e-40	0.53979
1549.79	0.594587	1552.15	0.00942634	0.211381	0.303284	0.0131015	7.72383e-09	9.93283e-06	1.23883e-10	7.76105e-17	1.16874e-23	1.95852e-40	0.537202
1550.03	0.590903	1552.43	0.00892605	0.206046	0.306243	0.013397	9.60677e-09	1.08764e-05	1.43079e-10	9.3957e-17	1.46821e-23	2.78554e-40	0.534623
1550.27	0.587181	1552.72	0.0084493	0.200774	0.309121	0.0136943	1.19306e-08	1.19052e-05	1.65173e-10	1.13689e-16	1.84348e-23	3.959e-40	0.532051
1550.51	0.583417	1553	0.00799515	0.195568	0.311914	0.0139932	1.47941e-08	1.30262e-05	1.9059e-10	1.37496e-16	2.3135e-23	5.62288e-40	0.529483
1550.75	0.579606	1553.28	0.00756271	0.190428	0.31462	0.0142935	1.83169e-08	1.42475e-05	2.19816e-10	1.66205e-16	2.90188e-23	7.98045e-40	0.526919
1550.99	0.575749	1553.57	0.00715111	0.185357	0.317237	0.0145951	2.26443e-08	1.55773e-05	2.53406e-10	2.00807e-16	3.63806e-23	1.13186e-39	0.524356
1551.24	0.571845	1553.85	0.0067595	0.180357	0.319761	0.0148977	2.79515e-08	1.70247e-05	2.91992e-10	2.42491e-16	4.5587e-23	1.60418e-39	0.521792
1551.48	0.567898	1554.13	0.00638705	0.175429	0.32219	0.0152012	3.44502e-08	1.85996e-05	3.36297e-10	2.9268e-16	5.70941e-23	2.27201e-39	0.519226
1551.72	0.563911	1554.42	0.00603297	0.170575	0.324521	0.0155053	4.23953e-08	2.03124e-05	3.87145e-10	3.53079e-16	7.14697e-23	3.21562e-39	0.516655
1551.96	0.55989	1554.7	0.00569648	0.165796	0.326753	0.0158098	5.20937e-08	2.21746e-05	4.45473e-10	4.25729e-16	8.94196e-23	4.54794e-39	0.514077
1552.2	0.555841	1554.98	0.00537684	0.161093	0.328883	0.0161146	6.39135e-08	2.41983e-05	5.12351e-10	5.13069e-16	1.11821e-22	6.42777e-39	0.511492
1552.44	0.551769	1555.27	0.00507333	0.156468	0.330908	0.0164194	7.82962e-08	2.63966e-05	5.88995e-10	6.18017e-16	1.39764e-22	9.07826e-39	0.508895
1552.68	0.547679	1555.55	0.00478524	0.151921	0.332827	0.0167239	9.57699e-08	2.87837e-05	6.76788e-10	7.44057e-16	1.74601e-22	1.28127e-38	0.506287
1552.92	0.543576	1555.83	0.00451189	0.147454	0.334638	0.0170281	1.16965e-07	3.13748e-05	7.77306e-10	8.95351e-16	2.18011e-22	1.80707e-38	0.503663
1553.16	0.53945	1556.12	0.00425265	0.143067	0.336338	0.0173315	1.42635e-07	3.41861e-05	8.92338e-10	1.07687e-15	2.72075e-22	2.54686e-38	0.501024
1553.41	0.535338	1556.4	0.00400686	0.138761	0.337927	0.0176341	1.73674e-07	3.72351e-05	1.02392e-09	1.29453e-15	3.39376e-22	3.58701e-38	0.498366
1553.65	0.531229	1556.68	0.00377394	0.134537	0.339402	0.0179356	2.11147e-07	4.05407e-05	1.17435e-09	1.55541e-15	4.2311e-22	5.04842e-38	0.495688
1553.89	0.527127	1556.97	0.00355329	0.130394	0.340761	0.0182357	2.56316e-07	4.4123e-05	1.34626e-09	1.86792e-15	5.27236e-22	7.10026e-38	0.492989
1554.13	0.523035	1557.25	0.00334434	0.126334	0.342004	0.0185342	3.10674e-07	4.80036e-05	1.54261e-09	2.24209e-15	6.56654e-22	9.97906e-38	0.490265
1554.37	0.518957	1557.54	0.00314656	0.122357	0.343129	0.0188309	3.7599e-07	5.22057e-05	1.76678e-09	2.68986e-15	8.17427e-22	1.40153e-37	0.487516
1554.61	0.514894	1557.82	0.00295941	0.118463	0.344134	0.0191255	4.54346e-07	5.6754e-05	2.02258e-09	3.22544e-15	1.01705e-21	1.96702e-37	0.484739
1554.85	0.510847	1558.1	0.00278241	0.114651	0.345019	0.0194178	5.48199e-07	6.16752e-05	2.31435e-09	3.8657e-15	1.26478e-21	2.75875e-37	0.481933
1555.09	0.506818	1558.39	0.00261505	0.110923	0.345784	0.0197075	6.60435e-07	6.69976e-05	2.64696e-09	4.63073e-15	1.57205e-21	3.86645e-37	0.479097
1555.33	0.502805	1558.67	0.00245689	0.107278	0.346426	0.0199944	7.94442e-07	7.27517e-05	3.02598e-09	5.54438e-15	1.95299e-21	5.41512e-37	0.476228
1555.58	0.498808	1558.95	0.00230746	0.103715	0.346945	0.0202782	9.54189e-07	7.897e-05	3.45765e-09	6.63494e-15	2.425e-21	7.5788e-37	0.473326
1555.82	0.494825	1559.24	0.00216636	0.100235	0.347341	0.0205587	1.14432e-06	8.56872e-05	3.94906e-09	7.93603e-15	3.00957e-21	1.05996e-36	0.470388
1556.06	0.490854	1559.52	0.00203315	0.0968373	0.347614	0.0208356	1.37025e-06	9.29405e-05	4.50822e-09	9.48749e-15	3.73317e-21	1.4814e-36	0.467414
1556.3	0.486894	1559.8	0.00190745	0.0935212	0.347762	0.0211088	1.6383e-06	0.000100769	5.14415e-09	1.13365e-14	4.6284e-21	2.06897e-36	0.464402
1556.54	0.482944	1560.09	0.00178889	0.0902864	0.347786	0.0213778	1.95581e-06	0.000109216	5.86706e-09	1.35391e-14	5.73541e-21	2.88756e-36	0.461351
1556.78	0.478983	1560.37	0.0016771	0.0871324	0.347687	0.0216426	2.33132e-06	0.000118326	6.68844e-09	1.61616e-14	7.10359e-21	4.02721e-36	0.458259
1557.02	0.475062	1560.65	0.00157173	0.0840585	0.347463	0.0219029	2.7747e-06	0.000128148	7.62126e-09	1.92822e-14	8.7937e-21	5.61273e-36	0.455127
1557.26	0.471111	1560.94	0.00147246	0.0810642	0.347115	0.0221583	3.29739e-06	0.000138731	8.68014e-09	2.29939e-14	1.08804e-20	7.81698e-36	0.451952
1557.5	0.467179	1561.22	0.00137896	0.0781486	0.346644	0.0224088	3.9126e-06	0.000150132	9.88154e-09	2.74063e-14	1.34555e-20	1.08793e-35	0.448734
1557.74	0.463249	1561.5	0.00129094	0.0753109	0.34605	0.0226539	4.63555e-06	0.000162408	1.1244e-08	3.26489e-14	1.66316e-20	1.51307e-35	0.445473
1557.99	0.459319	1561.79	0.00120811	0.0725504	0.345334	0.0228936	5.48374e-06	0.000175621	1.27883e-08	3.88749e-14	2.0547e-20	2.10287e-35	0.442167
1558.23	0.455389	1562.07	0.00113019	0.0698662	0.344496	0.0231276	6.47729e-06	0.000189837	1.4538e-08	4.62648e-14	2.53712e-20	2.92054e-35	0.438816
1558.47	0.451458	1562.35	0.00105691	0.0672572	0.343537	0.0233556	7.63924e-06	0.000205125	1.65194e-08	5.50319e-14	3.13124e-20	4.0533e-35	0.43542
1558.71	0.447527	1562.64	0.000988036	0.0647225	0.342459	0.0235774	8.99594e-06	0.000221561	1.87621e-08	6.54273e-14	3.86252e-20	5.62149e-35	0.431978
1558.95	0.443596	1562.92	0.000923319	0.0622612	0.341263	0.0237929	1.05775e-05	0.000239223	2.12993e-08	7.77473e-14	4.76217e-20	7.79095e-35	0.42849
1559.19	0.439666	1563.2	0.000862533	0.059872	0.339949	0.0240018	1.24183e-05	0.000258194	2.41685e-08	9.23408e-14	5.8684e-20	1.07901e-34	0.424956
1559.43	0.435738	1563.49	0.000805461	0.057554	0.338519	0.0242038	1.45573e-05	0.000278565	2.74113e-08	1.09618e-13	7.22795e-20	1.49333e-34	0.421376
1559.67	0.431814	1563.77	0.000751898	0.055306	0.336975	0.0243988	1.70387e-05	0.000300428	3.10747e-08	1.30063e-13	8.89795e-20	2.0653e-34	0.417749
1559.91	0.427895	1564.05	0.000701645	0.0531268	0.335319	0.0245866	1.9913e-05	0.000323884	3.52114e-08	1.54244e-13	1.09483e-19	2.85434e-34	0.414077
1560.15	0.423984	1564.34	0.000654517	0.0510153	0.333551	0.0247671	2.32367e-05	0.000349038	3.98802e-08	1.82828e-13	1.34642e-19	3.94208e-34	0.41036
1560.4	0.420083	1564.62	0.000610337	0.0489702	0.331674	0.0249399	2.70741e-05	0.000376004	4.5147e-08	2.16599e-13	1.65499e-19	5.44053e-34	0.406598
1560.64	0.416196	1564.9	0.000568936	0.0469903	0.32969	0.025105	3.14974e-05	0.000404899	5.10856e-08	2.56481e-13	2.03325e-19	7.50332e-34	0.402791
1560.88	0.412323	1565.19	0.000530154	0.0450743	0.327601	0.0252621	3.65876e-05	0.000435849	5.77785e-08	3.03553e-13	2.4967e-19	1.0341e-33	0.39894
1561.12	0.408451	1565.47	0.000493839	0.0432211	0.325409	0.0254112	4.2436e-05	0.000468986	6.53178e-08	3.59083e-13	3.06424e-19	1.42418e-33	0.395047
1561.36	0.404611	1565.75	0.000459848	0.0414292	0.323116	0.025552	4.91445e-05	0.000504451	7.38064e-08	4.24558e-13	3.75888e-19	1.96004e-33	0.391111
1561.6	0.400786	1566.04	0.000428043	0.0396975	0.320725	0.0256844	5.68272e-05	0.000542392	8.33595e-08	5.01719e-13	4.60866e-19	2.69564e-33	0.387135
1561.84	0.396974	1566.32	0.000398296	0.0380245	0.318238	0.0258083	6.56111e-05	0.000582965	9.41052e-08	5.92605e-13	5.64769e-19	3.70472e-33	0.383118
1562.08	0.39317	1566.6	0.000370484	0.0364091	0.315658	0.0259236	7.56378e-05	0.000626335	1.06187e-07	6.99604e-13	6.91747e-19	5.08796e-33	0.379063
1562.33	0.38937	1566.89	0.000344491	0.0348499	0.312987	0.02603	8.70645e-05	0.000672676	1.19763e-07	8.25507e-13	8.46845e-19	6.98279e-33	0.374971
1562.57	0.385569	1567.17	0.000320207	0.0333455	0.310227	0.0261276	0.000100065	0.000722171	1.35013e-07	9.73578e-13	1.03619e-18	9.57657e-33	0.370843
1562.81	0.381761	1567.46	0.000297529	0.0318946	0.307382	0.0262162	0.000114833	0.000775014	1.52134e-07	1.14763e-12	1.26723e-18	1.31246e-32	0.36668
1563.05	0.377943	1567.74	0.000276358	0.030496	0.304455	0.0262956	0.00013158	0.000831407	1.71346e-07	1.35212e-12	1.54901e-18	1.79747e-32	0.362486
1563.29	0.374112	1568.02	0.000256602	0.0291484	0.301447	0.0263659	0.00015054	0.000891565	1.92894e-07	1.59225e-12	1.89248e-18	2.45997e-32	0.35826
1563.53	0.370267	1568.31	0.000238173	0.0278503	0.298363	0.026427	0.000171971	0.000955712	2.17052e-07	1.87407e-12	2.31094e-18	3.36431e-32	0.354006
1563.77	0.366406	1568.59	0.000220989	0.0266005	0.295205	0.0264787	0.000196156	0.00102409	2.44121e-07	2.20467e-12	2.82049e-18	4.59789e-32	0.349726
1564.01	0.362532	1568.87	0.000204972	0.0253978	0.291976	0.0265211	0.000223401	0.00109693	2.74437e-07	2.59229e-12	3.44067e-18	6.27938e-32	0.345421
1564.25	0.358647	1569.16	0.000190047	0.0242408	0.28868	0.0265541	0.000254045	0.00117452	3.08376e-07	3.04652e-12	4.19508e-18	8.56981e-32	0.341093
1564.49	0.354755	1569.44	0.000176147	0.0231282	0.285318	0.0265776	0.000288453	0.00125711	3.4635e-07	3.57855e-12	5.11232e-18	1.16875e-31	0.336746
1564.73	0.35086	1569.72	0.000163204	0.0220588	0.281895	0.0265916	0.000327025	0.00134501	3.88819e-07	4.20137e-12	6.22695e-18	1.59283e-31	0.332381
1564.98	0.346953	1570.01	0.000151159	0.0210314	0.278414	0.0265961	0.000370191	0.00143849	4.36292e-07	4.93011e-12	7.58077e-18	2.16926e-31	0.328002
1565.22	0.343071	1570.29	0.000139953	0.0200446	0.274878	0.0265912	0.00041842	0.0015379	4.89334e-07	5.78235e-12	9.22426e-18	2.95223e-31	0.32361
1565.46	0.339204	1570.57	0.000129531	0.0190974	0.27129	0.0265768	0.000472214	0.00164355	5.48569e-07	6.77849e-12	1.12184e-17	4.015e-31	0.31921
1565.7	0.335356	1570.86	0.000119843	0.0181884	0.267653	0.0265528	0.000532115	0.00175579	6.14689e-07	7.94225e-12	1.36367e-17	5.45653e-31	0.314802
1565.94	0.331534	1571.14	0.000110839	0.0173164	0.26397	0.0265195	0.000598705	0.00187498	6.88457e-07	9.30112e-12	1.65678e-17	7.41045e-31	0.310391
1566.18	0.32774	1571.42	0.000102476	0.0164804	0.260245	0.0264767	0.000672606	0.0020015	7.70719e-07	1.0887e-11	2.01189e-17	1.0057e-30	0.30598
1566.42	0.323979	1571.71	9.47096e-05	0.0156792	0.256481	0.0264245	0.000754481	0.00213575	8.62409e-07	1.27369e-11	2.44187e-17	1.36392e-30	0.301571
1566.66	0.320254	1571.99	8.75006e-05	0.0149116	0.252682	0.0263631	0.000845039	0.00227813	9.64558e-07	1.48936e-11	2.96225e-17	1.84843e-30	0.297168
1566.9	0.316568	1572.27	8.08115e-05	0.0141765	0.248849	0.0262924	0.00094503	0.00242909	1.0783e-06	1.74068e-11	3.59171e-17	2.50332e-30	0.292774
1567.15	0.312921	1572.56	7.46071e-05	0.0134728	0.244988	0.0262125	0.00105525	0.00258907	1.2049e-06	2.03338e-11	4.35271e-17	3.38785e-30	0.288393
1567.39	0.309315	1572.84	6.88545e-05	0.0127995	0.2411	0.0261236	0.00117653	0.00275853	1.34574e-06	2.3741e-11	5.27229e-17	4.58173e-30	0.284028
1567.63	0.305748	1573.12	6.35228e-05	0.0121555	0.237189	0.0260256	0.00130976	0.00293797	1.50233e-06	2.77053e-11	6.38291e-17	6.19198e-30	0.279683
1567.87	0.302218	1573.41	5.8583e-05	0.0115398	0.233259	0.0259188	0.00145587	0.00312789	1.67637e-06	3.23152e-11	7.72357e-17	8.36232e-30	0.275361
1568.11	0.298722	1573.69	5.4008e-05	0.0109513	0.229311	0.0258032	0.00161582	0.00332883	1.8697e-06	3.76733e-11	9.34109e-17	1.12855e-29	0.271066
1568.35	0.295255	1573.97	4.97726e-05	0.0103892	0.22535	0.0256789	0.00179062	0.00354133	2.08436e-06	4.38976e-11	1.12916e-16	1.52198e-29	0.266802
1568.59	0.2918	1574.26	4.58529e-05	0.00985237	0.221379	0.0255461	0.00198132	0.00376596	2.32258e-06	5.11246e-11	1.36426e-16	2.05114e-29	0.262573
1568.83	0.288398	1574.54	4.22268e-05	0.00933997	0.217399	0.0254049	0.002189	0.00400332	2.58682e-06	5.95115e-11	1.64747e-16	2.76233e-29	0.258381
1569.08	0.284994	1574.82	3.88736e-05	0.00885105	0.213415	0.0252555	0.00241478	0.00425402	2.87978e-06	6.92393e-11	1.98846e-16	3.71752e-29	0.254233
1569.32	0.281629	1575.11	3.57739e-05	0.00838473	0.20943	0.025098	0.00265981	0.00451871	3.20442e-06	8.05168e-11	2.39882e-16	4.99951e-29	0.25013
1569.56	0.278295	1575.39	3.29096e-05	0.00794014	0.205445	0.0249326	0.00292525	0.00479804	3.56401e-06	9.35841e-11	2.89239e-16	6.71889e-29	0.246078
1569.8	0.274994	1575.67	3.02639e-05	0.00751644	0.201464	0.0247594	0.0032123	0.00509271	3.9621e-06	1.08717e-10	3.48576e-16	9.02327e-29	0.242079
1570.04	0.271732	1575.96	2.78209e-05	0.00711282	0.19749	0.0245787	0.00352216	0.00540342	4.40261e-06	1.26234e-10	4.19874e-16	1.21095e-28	0.238139
1570.28	0.268512	1576.24	2.5566e-05	0.00672846	0.193525	0.0243905	0.00385604	0.0057309	4.88981e-06	1.465e-10	5.05498e-16	1.624e-28	0.234261
1570.52	0.26534	1576.53	2.34854e-05	0.0063626	0.189572	0.0241952	0.00421518	0.00607593	5.4284e-06	1.69934e-10	6.08275e-16	2.17641e-28	0.23045
1570.76	0.262218	1576.81	2.15665e-05	0.00601449	0.185634	0.0239928	0.00460076	0.00643928	6.02352e-06	1.97017e-10	7.31579e-16	2.91468e-28	0.226709
1571	0.25915	1577.09	1.97973e-05	0.00568339	0.181712	0.0237837	0.005014	0.00682177	6.68076e-06	2.28301e-10	8.79432e-16	3.90066e-28	0.223041
1571.24	0.256137	1577.38	1.81668e-05	0.0053686	0.17781	0.023568	0.00545606	0.00722424	7.40627e-06	2.6442e-10	1.05663e-15	5.21652e-28	0.219452
1571.48	0.253181	1577.66	1.66645e-05	0.00506944	0.173929	0.0233459	0.00592809	0.00764754	8.20674e-06	3.06099e-10	1.26889e-15	6.97141e-28	0.215945
1571.73	0.250283	1577.94	1.52811e-05	0.00478524	0.170073	0.0231176	0.00643117	0.00809257	9.0895e-06	3.5417e-10	1.52302e-15	9.31014e-28	0.212523
1571.97	0.247442	1578.23	1.40075e-05	0.00451536	0.166242	0.0228834	0.00696636	0.00856024	1.00625e-05	4.09584e-10	1.82712e-15	1.24248e-27	0.209191
1572.21	0.244658	1578.51	1.28355e-05	0.00425918	0.16244	0.0226434	0.00753463	0.00905151	1.11345e-05	4.73429e-10	2.19083e-15	1.65697e-27	0.205953
1572.45	0.241929	1578.79	1.17573e-05	0.0040161	0.158668	0.022398	0.00813689	0.00956733	1.2315e-05	5.46952e-10	2.62562e-15	2.20821e-27	0.20281
1572.69	0.239241	1579.08	1.07658e-05	0.00378554	0.154928	0.0221474	0.00877396	0.0101087	1.36143e-05	6.31575e-10	3.14509e-15	2.94077e-27	0.199768
1572.93	0.236612	1579.36	9.85448e-06	0.00356695	0.151223	0.0218917	0.00944654	0.0106767	1.50437e-05	7.28925e-10	3.76544e-15	3.9136e-27	0.19683
1573.17	0.234029	1579.64	9.01705e-06	0.00335977	0.147553	0.0216313	0.0101552	0.0112722	1.66154e-05	8.40856e-10	4.50586e-15	5.20462e-27	0.193997
1573.41	0.231488	1579.93	8.24783e-06	0.0031635	0.143921	0.0213663	0.0109005	0.0118965	1.83427e-05	9.69487e-10	5.38915e-15	6.91669e-27	0.191275
1573.65	0.228987	1580.21	7.54155e-06	0.00297764	0.140329	0.021097	0.0116828	0.0125506	2.02402e-05	1.11723e-09	6.44233e-15	9.18551e-27	0.188665
1573.9	0.226522	1580.49	6.89328e-06	0.00280169	0.136777	0.0208237	0.0125022	0.0132356	2.23236e-05	1.28685e-09	7.69742e-15	1.219e-26	0.186169
1574.14	0.224091	1580.65	6.56588e-06	0.00271068	0.134877	0.0206746	0.0129599	0.0136186	2.35313e-05	1.38857e-09	8.47183e-15	1.41975e-26	0.184871
1574.38	0.221693	1580.78	6.29849e-06	0.0026352	0.133268	0.0205466	0.0133587	0.0139527	2.461e-05	1.48147e-09	9.19239e-15	1.6166e-26	0.183792
1574.62	0.219327	1580.89	6.08008e-06	0.00257273	0.13191	0.0204375	0.0137028	0.0142414	2.55608e-05	1.56491e-09	9.84994e-15	1.80442e-26	0.182897
1574.86	0.216991	1581.06	5.75297e-06	0.00247771	0.129802	0.0202659	0.0142522	0.0147031	2.7118e-05	1.70467e-09	1.09721e-14	2.14237e-26	0.181534
1575.1	0.214688	1581.13	5.62876e-06	0.00244116	0.128975	0.020198	0.0144725	0.0148886	2.7756e-05	1.76301e-09	1.1448e-14	2.29214e-26	0.181009
1575.34	0.212417	1581.34	5.25282e-06	0.00232881	0.126381	0.019982	0.0151825	0.015488	2.98676e-05	1.96051e-09	1.30898e-14	2.83717e-26	0.179397
1575.58	0.210182	1581.37	5.2096e-06	0.00231573	0.126073	0.0199561	0.0152686	0.0155608	3.01295e-05	1.98546e-09	1.33006e-14	2.91022e-26	0.17921
1575.82	0.207984	1581.61	4.82041e-06	0.00219617	0.123204	0.019712	0.0160908	0.016259	3.2695e-05	2.23517e-09	1.54472e-14	3.6931e-26	0.1775
1576.07	0.205829	1581.63	4.79443e-06	0.00218808	0.123006	0.019695	0.0161489	0.0163085	3.28807e-05	2.25361e-09	1.56084e-14	3.75466e-26	0.177385
1576.31	0.203717	1581.85	4.45914e-06	0.00208225	0.12037	0.0194659	0.0169387	0.0169839	3.54671e-05	2.51536e-09	1.79337e-14	4.68422e-26	0.175881
1576.55	0.201648	1581.91	4.37449e-06	0.00205511	0.119679	0.0194052	0.0171508	0.017166	3.6181e-05	2.58922e-09	1.8602e-14	4.96538e-26	0.175497
1576.79	0.199641	1582.09	4.12389e-06	0.00197372	0.11757	0.0192179	0.0178117	0.0177362	3.84612e-05	2.82965e-09	2.08129e-14	5.93832e-26	0.174352
1577.03	0.197688	1582.19	3.98991e-06	0.00192954	0.1164	0.0191128	0.0181871	0.0180617	3.97939e-05	2.97333e-09	2.21587e-14	6.56192e-26	0.173735
1577.27	0.195794	1582.33	3.81285e-06	0.00187038	0.114806	0.0189681	0.0187092	0.0185167	4.1694e-05	3.18206e-09	2.41454e-14	7.52436e-26	0.172916
1577.51	0.193958	1582.48	3.63783e-06	0.00181099	0.113171	0.0188181	0.0192568	0.018997	4.37473e-05	3.41269e-09	2.6382e-14	8.66573e-26	0.172101
1577.75	0.192181	1582.57	3.52436e-06	0.00177198	0.112078	0.0187168	0.0196302	0.0193263	4.51833e-05	3.57705e-09	2.80013e-14	9.5292e-26	0.171572
1577.99	0.190463	1582.76	3.31564e-06	0.00169912	0.109992	0.0185213	0.0203585	0.019973	4.8071e-05	3.91501e-09	3.13943e-14	1.1436e-25	0.170596
1578.23	0.188802	1582.82	3.25687e-06	0.00167833	0.109386	0.018464	0.0205741	0.0201657	4.89482e-05	4.01961e-09	3.24611e-14	1.20621e-25	0.17032
1578.48	0.187199	1583.04	3.02091e-06	0.00159359	0.106864	0.0182228	0.0214906	0.0209913	5.27975e-05	4.48901e-09	3.73401e-14	1.50814e-25	0.169218
1578.72	0.185652	1583.06	3.00889e-06	0.00158922	0.106732	0.01821	0.0215396	0.0210358	5.3009e-05	4.51529e-09	3.76174e-14	1.52606e-25	0.169162
1578.96	0.184159	1583.3	2.77908e-06	0.00150445	0.104115	0.0179548	0.0225257	0.0219374	5.73873e-05	5.07024e-09	4.35769e-14	1.92974e-25	0.168097
1579.2	0.182719	1583.33	2.75139e-06	0.00149408	0.103788	0.0179226	0.0226511	0.0220531	5.79617e-05	5.14458e-09	4.43894e-14	1.98749e-25	0.16797
1579.44	0.181332	1583.54	2.56616e-06	0.00142383	0.101536	0.0176986	0.0235311	0.0228714	6.21063e-05	5.69133e-09	5.04619e-14	2.43897e-25	0.167125
1579.68	0.179995	1583.61	2.50503e-06	0.00140029	0.100765	0.0176211	0.0238382	0.0231598	6.36014e-05	5.89293e-09	5.27428e-14	2.61736e-25	0.16685
1579.92	0.178707	1583.78	2.36894e-06	0.00134719	0.0989951	0.0174415	0.0245544	0.0238385	6.71908e-05	6.38618e-09	5.84135e-14	3.08102e-25	0.166246
1580.16	0.177461	1583.89	2.27991e-06	0.00131191	0.0977945	0.0173184	0.0250493	0.0243128	6.97574e-05	6.74673e-09	6.26365e-14	3.44444e-25	0.165859
1580.4	0.176269	1584.02	2.18559e-06	0.00127405	0.0964827	0.0171827	0.0255984	0.024844	7.26906e-05	7.16666e-09	6.76341e-14	3.89388e-25	0.165457
1580.65	0.175123	1584.18	2.07428e-06	0.00122867	0.0948779	0.0170149	0.026282	0.0255135	7.64736e-05	7.72036e-09	7.43484e-14	4.52971e-25	0.164995
1580.89	0.174023	1584.26	2.01725e-06	0.00120512	0.09403	0.0169255	0.0266484	0.025876	7.85632e-05	8.03196e-09	7.81869e-14	4.90922e-25	0.164766
1581.13	0.172969	1584.46	1.88652e-06	0.00115031	0.0920154	0.0167107	0.0275335	0.0267633	8.37974e-05	8.83005e-09	8.82056e-14	5.95275e-25	0.164259
1581.37	0.171961	1584.5	1.86015e-06	0.0011391	0.0915962	0.0166657	0.0277203	0.0269526	8.49365e-05	9.007e-09	9.04622e-14	6.19811e-25	0.164161
1581.61	0.171001	1584.74	1.71542e-06	0.00107667	0.089212	0.0164067	0.0287988	0.0280615	9.17662e-05	1.0092e-08	1.04563e-13	7.81391e-25	0.163649
1581.85	0.170089	1584.74	1.71515e-06	0.00107656	0.0892074	0.0164062	0.0288009	0.0280637	9.17799e-05	1.00942e-08	1.04593e-13	7.81739e-25	0.163648
1582.09	0.169229	1584.98	1.58154e-06	0.0010174	0.0868674	0.0161475	0.0298865	0.029208	9.91118e-05	1.13035e-08	1.20818e-13	9.84594e-25	0.163227
1582.33	0.168422	1585.03	1.55879e-06	0.00100717	0.0864542	0.0161014	0.0300808	0.0294161	0.000100476	1.15334e-08	1.23961e-13	1.02589e-24	0.163162
1582.57	0.167671	1585.23	1.45773e-06	0.000961145	0.0845626	0.0158884	0.0309811	0.030393	0.000107009	1.26558e-08	1.39549e-13	1.24001e-24	0.162895
1582.82	0.166981	1585.31	1.41617e-06	0.000941924	0.0837561	0.0157966	0.03137	0.0308219	0.000109945	1.31713e-08	1.46842e-13	1.34536e-24	0.162798
1583.06	0.166354	1585.47	1.34327e-06	0.000907764	0.0822977	0.0156293	0.0320807	0.0316174	0.000115497	1.41649e-08	1.61125e-13	1.5609e-24	0.16265
1583.3	0.165793	1585.59	1.28615e-06	0.000880589	0.0811133	0.0154921	0.0326647	0.0322827	0.00012025	1.50342e-08	1.73858e-13	1.76307e-24	0.162555
1583.54	0.165303	1585.71	1.23747e-06	0.000857128	0.0800728	0.0153705	0.0331828	0.032882	0.000124617	1.5848e-08	1.85969e-13	1.96384e-24	0.162491
1583.78	0.164883	1585.88	1.16764e-06	0.000822954	0.0785258	0.015188	0.0339613	0.0337999	0.00013146	1.7152e-08	2.05741e-13	2.30886e-24	0.162431
1584.02	0.164533	1586.16	1.05968e-06	0.000768816	0.0759937	0.0148846	0.0352557	0.0353749	0.000143648	1.95582e-08	2.43347e-13	3.0215e-24	0.162422
1584.26	0.164258	1586.45	9.61354e-07	0.000717983	0.0735169	0.014582	0.036544	0.0370092	0.000156893	2.22908e-08	2.87681e-13	3.95133e-24	0.162528
1584.5	0.164054	1586.73	8.71842e-07	0.000670273	0.0710956	0.0142805	0.0378218	0.0387044	0.000171279	2.53924e-08	3.3992e-13	5.16369e-24	0.162745
1584.74	0.16392	1587.01	7.90382e-07	0.000625509	0.0687294	0.0139802	0.0390849	0.0404618	0.000186898	2.8911e-08	4.01441e-13	6.74331e-24	0.16307
1584.98	0.163856	1587.3	7.16277e-07	0.000583526	0.0664183	0.0136814	0.0403288	0.042283	0.000203846	3.29007e-08	4.73858e-13	8.79999e-24	0.1635
1585.23	0.163862	1587.58	6.48888e-07	0.000544167	0.0641619	0.0133842	0.0415492	0.0441693	0.000222227	3.74221e-08	5.59054e-13	1.14759e-23	0.164032
1585.47	0.163936	1587.86	5.8763e-07	0.000507281	0.0619601	0.0130887	0.0427416	0.0461223	0.000242153	4.25434e-08	6.59234e-13	1.49551e-23	0.164663
1585.71	0.16408	1588.15	5.31965e-07	0.000472727	0.0598125	0.0127952	0.0439014	0.0481433	0.000263742	4.83413e-08	7.76973e-13	1.94754e-23	0.165389
1585.95	0.164292	1588.43	4.81401e-07	0.000440369	0.0577187	0.0125038	0.0450243	0.0502338	0.000287123	5.49017e-08	9.15276e-13	2.53443e-23	0.166209
1586.19	0.164572	1588.71	4.35488e-07	0.00041008	0.0556783	0.0122147	0.0461058	0.0523952	0.000312432	6.2321e-08	1.07765e-12	3.29588e-23	0.167117
1586.43	0.164921	1589	3.93813e-07	0.000381738	0.0536909	0.011928	0.0471416	0.0546288	0.000339812	7.07074e-08	1.26819e-12	4.28309e-23	0.168111
1586.67	0.165337	1589.28	3.55999e-07	0.000355227	0.051756	0.0116439	0.0481275	0.056936	0.000369421	8.01821e-08	1.49167e-12	5.56211e-23	0.169189
1586.91	0.165822	1589.56	3.21701e-07	0.00033044	0.0498729	0.0113625	0.0490595	0.0593181	0.000401422	9.08806e-08	1.75363e-12	7.21802e-23	0.170345
1587.15	0.166373	1589.85	2.90603e-07	0.000307273	0.0480413	0.0110839	0.0499336	0.0617764	0.000435992	1.02955e-07	2.06056e-12	9.36036e-23	0.171579
1587.39	0.166992	1590.13	2.62418e-07	0.000285628	0.0462603	0.0108083	0.0507462	0.0643122	0.000473319	1.16574e-07	2.41998e-12	1.21301e-22	0.172886
1587.64	0.167678	1590.41	2.36882e-07	0.000265413	0.0445295	0.0105358	0.0514937	0.0669266	0.000513603	1.31929e-07	2.84066e-12	1.57084e-22	0.174265
1587.88	0.16843	1590.7	2.13755e-07	0.00024654	0.0428482	0.0102665	0.0521729	0.0696208	0.000557055	1.49232e-07	3.33278e-12	2.0328e-22	0.175712
1588.12	0.169253	1590.98	1.92817e-07	0.000228928	0.0412156	0.0100006	0.0527809	0.0723959	0.000603903	1.68719e-07	3.90818e-12	2.62877e-22	0.177226
1588.36	0.170138	1591.26	1.73867e-07	0.000212498	0.0396311	0.00973798	0.0533149	0.0752531	0.000654386	1.90654e-07	4.5806e-12	3.3971e-22	0.178804
1588.6	0.171088	1591.55	1.56724e-07	0.000197177	0.0380938	0.00947892	0.0537725	0.0781934	0.000708759	2.15333e-07	5.36599e-12	4.38693e-22	0.180445
1588.84	0.172101	1591.83	1.41221e-07	0.000182895	0.0366032	0.00922346	0.0541518	0.0812176	0.000767293	2.43085e-07	6.28286e-12	5.6612e-22	0.182147
1589.08	0.173177	1592.11	1.27206e-07	0.000169587	0.0351583	0.00897167	0.054451	0.0843268	0.000830274	2.74274e-07	7.35268e-12	7.3005e-22	0.183908
1589.32	0.174315	1592.4	1.14541e-07	0.000157191	0.0337584	0.00872365	0.0546687	0.0875218	0.000898006	3.09311e-07	8.6003e-12	9.4079e-22	0.185728
1589.57	0.175513	1592.68	1.031e-07	0.00014565	0.0324027	0.00847945	0.054804	0.0908033	0.000970812	3.48647e-07	1.00545e-11	1.21152e-21	0.187606
1589.81	0.17677	1592.96	9.27687e-08	0.000134907	0.0310903	0.00823915	0.0548562	0.0941721	0.00104903	3.92788e-07	1.17487e-11	1.55906e-21	0.189542
1590.05	0.178084	1593.25	8.34429e-08	0.000124913	0.0298204	0.0080028	0.0548252	0.0976287	0.00113303	4.42296e-07	1.37214e-11	2.00489e-21	0.191536
1590.29	0.179454	1593.53	7.50278e-08	0.000115617	0.0285921	0.00777045	0.054711	0.101174	0.00122318	4.97792e-07	1.60172e-11	2.57641e-21	0.193587
1590.53	0.180878	1593.81	6.74373e-08	0.000106975	0.0274047	0.00754216	0.0545142	0.104808	0.00131989	5.59971e-07	1.86877e-11	3.30854e-21	0.195696
1590.77	0.182356	1594.1	6.05931e-08	9.89436e-05	0.0262572	0.00731796	0.0542356	0.108531	0.00142358	6.29599e-07	2.17924e-11	4.24575e-21	0.197865
1591.01	0.183885	1594.38	5.4424e-08	9.14825e-05	0.0251488	0.00709789	0.0538766	0.112344	0.0015347	7.0753e-07	2.54e-11	5.44462e-21	0.200094
1591.25	0.185463	1594.66	4.88656e-08	8.45538e-05	0.0240786	0.00688198	0.0534387	0.116247	0.00165373	7.94706e-07	2.95898e-11	6.97713e-21	0.202385
1591.49	0.187091	1594.95	4.38592e-08	7.81221e-05	0.0230457	0.00667026	0.052924	0.120239	0.00178116	8.92175e-07	3.44534e-11	8.93476e-21	0.204739
1591.73	0.188764	1595.23	3.93517e-08	7.21537e-05	0.0220492	0.00646274	0.0523346	0.124321	0.00191752	1.0011e-06	4.0096e-11	1.14336e-20	0.207159
1591.98	0.19049	1595.51	3.52948e-08	6.66176e-05	0.0210883	0.00625944	0.0516733	0.128494	0.00206335	1.12275e-06	4.66392e-11	1.46212e-20	0.209646
1592.22	0.192253	1595.8	3.16449e-08	6.14843e-05	0.020162	0.00606038	0.0509428	0.132755	0.00221925	1.25855e-06	5.42226e-11	1.86843e-20	0.212203
1592.46	0.194057	1596.08	2.83623e-08	5.67263e-05	0.0192696	0.00586555	0.0501465	0.137106	0.00238581	1.41007e-06	6.30072e-11	2.38598e-20	0.214832
1592.7	0.1959	1596.37	2.54111e-08	5.23178e-05	0.0184101	0.00567495	0.0492877	0.141546	0.00256367	1.57903e-06	7.31779e-11	3.04477e-20	0.217537
1592.94	0.197782	1596.65	2.27589e-08	4.82347e-05	0.0175826	0.0054886	0.0483701	0.146074	0.00275352	1.76736e-06	8.49474e-11	3.88273e-20	0.220319
1593.18	0.199701	1596.93	2.03762e-08	4.44543e-05	0.0167864	0.00530646	0.0473975	0.15069	0.00295604	1.97715e-06	9.85599e-11	4.94784e-20	0.223183
1593.42	0.201656	1597.22	1.82364e-08	4.09557e-05	0.0160204	0.00512854	0.046374	0.155393	0.00317199	2.21073e-06	1.14296e-10	6.30073e-20	0.226131
1593.66	0.203646	1597.5	1.63156e-08	3.77189e-05	0.015284	0.00495481	0.0453037	0.160181	0.00340213	2.47066e-06	1.32477e-10	8.01793e-20	0.229166
1593.9	0.205669	1597.78	1.45918e-08	3.47255e-05	0.0145762	0.00478526	0.044191	0.165054	0.00364726	2.75976e-06	1.53473e-10	1.0196e-19	0.232291
1594.14	0.207726	1598.07	1.30455e-08	3.19583e-05	0.0138963	0.00461987	0.0430401	0.170011	0.00390824	3.08115e-06	1.77706e-10	1.29567e-19	0.235511
1594.39	0.209817	1598.35	1.16589e-08	2.94011e-05	0.0132433	0.00445859	0.0418556	0.17505	0.00418595	3.43823e-06	2.05661e-10	1.64533e-19	0.238827
1594.63	0.21194	1598.63	1.0416e-08	2.70388e-05	0.0126165	0.00430141	0.040642	0.180171	0.0044813	3.83476e-06	2.37894e-10	2.0879e-19	0.242243
1594.87	0.214097	1598.92	9.30221e-09	2.48575e-05	0.0120151	0.00414829	0.0394036	0.18537	0.00479526	4.27488e-06	2.75039e-10	2.64765e-19	0.245761
1595.11	0.216287	1599.2	8.30459e-09	2.2844e-05	0.0114382	0.0039992	0.038145	0.190647	0.00512882	4.76312e-06	3.17824e-10	3.35513e-19	0.249386
1595.35	0.21851	1599.48	7.41131e-09	2.09861e-05	0.0108852	0.00385408	0.0368705	0.196	0.00548303	5.30444e-06	3.67077e-10	4.24868e-19	0.253119
1595.59	0.220776	1599.77	6.61175e-09	1.92724e-05	0.0103552	0.00371291	0.0355845	0.201427	0.00585898	5.90432e-06	4.23749e-10	5.37644e-19	0.256963
1595.83	0.223068	1600.05	5.89635e-09	1.76923e-05	0.0098475	0.00357563	0.0342913	0.206925	0.0062578	6.56873e-06	4.88923e-10	6.79879e-19	0.260921
1596.07	0.225396	1600.33	5.25647e-09	1.6236e-05	0.00936134	0.0034422	0.0329949	0.212492	0.00668064	7.30424e-06	5.63835e-10	8.59141e-19	0.264995
1596.32	0.22776	1600.41	5.08861e-09	1.58464e-05	0.00922805	0.00340526	0.0326293	0.214074	0.00680439	7.52546e-06	5.86908e-10	9.17631e-19	0.266165
1596.56	0.230163	1600.62	4.68437e-09	1.48942e-05	0.00889602	0.00331256	0.0316993	0.218127	0.00712875	8.11802e-06	6.49896e-10	1.08491e-18	0.269186
1596.8	0.232607	1600.65	4.61338e-09	1.47249e-05	0.00883598	0.00329569	0.0315282	0.218877	0.00718998	8.23193e-06	6.62198e-10	1.11886e-18	0.26975
1597.04	0.235095	1600.89	4.18146e-09	1.36791e-05	0.00845839	0.00318883	0.0304308	0.223726	0.00759486	9.00146e-06	7.46873e-10	1.36352e-18	0.273421
1597.28	0.237628	1600.9	4.17304e-09	1.36585e-05	0.0084508	0.00318667	0.0304084	0.223826	0.00760336	9.01792e-06	7.48714e-10	1.36905e-18	0.273498
1597.52	0.24021	1601.14	3.789e-09	1.27044e-05	0.00809484	0.00308463	0.0293394	0.228619	0.00801984	9.83934e-06	8.42067e-10	1.66084e-18	0.277181
1597.76	0.242843	1601.18	3.7162e-09	1.25208e-05	0.008025	0.00306446	0.0291257	0.229586	0.00810581	1.00125e-05	8.6212e-10	1.7264e-18	0.27793
1598	0.24553	1601.38	3.43249e-09	1.17961e-05	0.00774491	0.00298307	0.028256	0.233556	0.00846576	1.07513e-05	9.49047e-10	2.02198e-18	0.281028
1598.24	0.248274	1601.47	3.30819e-09	1.14737e-05	0.00761793	0.00294589	0.0278549	0.235405	0.00863743	1.11113e-05	9.92202e-10	2.1755e-18	0.282484
1598.48	0.251076	1601.62	3.10872e-09	1.09499e-05	0.0074082	0.00288411	0.0271828	0.238533	0.00893346	1.17435e-05	1.06923e-09	2.46039e-18	0.284964
1598.72	0.25394	1601.75	2.94392e-09	1.05105e-05	0.00722893	0.0028309	0.026599	0.241281	0.00919963	1.23244e-05	1.14133e-09	2.7395e-18	0.287162
1598.97	0.256866	1601.86	2.81476e-09	1.01617e-05	0.0070843	0.00278771	0.0261217	0.24355	0.00942382	1.28226e-05	1.20418e-09	2.99235e-18	0.28899
1599.21	0.259858	1602.03	2.61883e-09	9.62472e-06	0.00685734	0.00271943	0.0253612	0.247208	0.00979387	1.36631e-05	1.31221e-09	3.44732e-18	0.291964
1599.45	0.262917	1602.1	2.54794e-09	9.42791e-06	0.00677281	0.00269384	0.0250744	0.248603	0.00993776	1.39958e-05	1.35568e-09	3.63749e-18	0.293106
1599.69	0.266043	1602.32	2.32881e-09	8.81042e-06	0.00650254	0.00261141	0.0241444	0.253186	0.0104216	1.51395e-05	1.50792e-09	4.33499e-18	0.29689
1599.93	0.269256	1602.34	2.30582e-09	8.74481e-06	0.00647335	0.00260245	0.0240427	0.253692	0.0104762	1.52708e-05	1.52567e-09	4.41947e-18	0.297311
1600.17	0.272527	1602.58	2.08617e-09	8.10911e-06	0.00618553	0.00251352	0.0230282	0.258814	0.0110401	1.66559e-05	1.71636e-09	5.36685e-18	0.301606
1600.41	0.275873	1602.6	2.07016e-09	8.06214e-06	0.00616389	0.00250679	0.022951	0.259209	0.0110845	1.67671e-05	1.73193e-09	5.44742e-18	0.30194
1600.65	0.279298	1602.82	1.88695e-09	7.51768e-06	0.00590898	0.002427	0.0220322	0.263967	0.0116304	1.816e-05	1.93017e-09	6.51402e-18	0.305991
1600.89	0.282802	1602.88	1.83959e-09	7.37478e-06	0.00584079	0.0024055	0.0217835	0.265275	0.011784	1.85603e-05	1.98821e-09	6.84052e-18	0.307115
1601.14	0.286389	1603.06	1.70632e-09	6.96759e-06	0.00564334	0.00234286	0.0210562	0.269149	0.0122482	1.97927e-05	2.16982e-09	7.90241e-18	0.310466
1601.38	0.290062	1603.17	1.63411e-09	6.74362e-06	0.00553265	0.00230748	0.020644	0.271379	0.0125218	2.0535e-05	2.28127e-09	8.58388e-18	0.312413
1601.62	0.293824	1603.31	1.54258e-09	6.45608e-06	0.00538825	0.00226104	0.0201013	0.274357	0.0128944	2.15644e-05	2.43833e-09	9.58186e-18	0.31503
1601.86	0.297678	1603.45	1.45107e-09	6.16427e-06	0.0052389	0.00221266	0.0195344	0.277519	0.0132997	2.27083e-05	2.61619e-09	1.0764e-17	0.317834
1602.1	0.301626	1603.55	1.39361e-09	5.97868e-06	0.00514237	0.0021812	0.0191649	0.27961	0.0135731	2.34944e-05	2.74039e-09	1.16216e-17	0.319701
1602.34	0.305673	1603.73	1.28807e-09	5.63268e-06	0.00495897	0.00212099	0.0184564	0.28369	0.0141193	2.5099e-05	2.99877e-09	1.34884e-17	0.323376
1602.58	0.309819	1603.79	1.25923e-09	5.53691e-06	0.00490738	0.00210394	0.0182556	0.284864	0.0142796	2.55787e-05	3.07725e-09	1.40772e-17	0.324441
1602.82	0.314069	1604.02	1.14297e-09	5.1451e-06	0.00469233	0.00203238	0.0174114	0.289888	0.0149824	2.77275e-05	3.43555e-09	1.68906e-17	0.329039
1603.06	0.318423	1604.03	1.13751e-09	5.12646e-06	0.00468193	0.0020289	0.0173703	0.290136	0.0150178	2.78379e-05	3.45425e-09	1.7043e-17	0.329268
1603.31	0.322883	1604.3	1.01385e-09	4.69804e-06	0.00443843	0.00194678	0.0164007	0.296108	0.0158908	3.06158e-05	3.93395e-09	2.11361e-17	0.33482
1603.55	0.327472	1604.58	8.99001e-10	4.2883e-06	0.00419678	0.00186412	0.0154252	0.302348	0.0168466	3.3788e-05	4.50239e-09	2.64301e-17	0.340718
1603.79	0.332153	1604.87	7.96876e-10	3.9129e-06	0.00396687	0.00178434	0.0144856	0.308601	0.0178514	3.72701e-05	5.15035e-09	3.30272e-17	0.346731
1604.03	0.336941	1605.15	7.061e-10	3.56909e-06	0.00374821	0.00170736	0.0135827	0.314865	0.0189075	4.10904e-05	5.88858e-09	4.12419e-17	0.352855
1604.27	0.341837	1605.43	6.25442e-10	3.25432e-06	0.00354034	0.00163311	0.0127167	0.321133	0.0200166	4.52796e-05	6.72922e-09	5.1464e-17	0.359088
1604.51	0.346839	1605.72	5.53799e-10	2.96625e-06	0.00334281	0.00156154	0.0118879	0.327402	0.021181	4.98707e-05	7.68597e-09	6.41746e-17	0.365428
1604.75	0.351944	1606	4.90188e-10	2.70272e-06	0.00315517	0.00149257	0.0110962	0.333666	0.0224027	5.48997e-05	8.77431e-09	7.99687e-17	0.37187
1604.99	0.357151	1606.29	4.33729e-10	2.46172e-06	0.002977	0.00142614	0.0103415	0.339921	0.0236838	6.04055e-05	1.00117e-08	9.958e-17	0.378412
1605.23	0.362455	1606.57	3.83635e-10	2.24142e-06	0.00280789	0.00136218	0.00962354	0.346162	0.0250265	6.643e-05	1.14178e-08	1.23914e-16	0.38505
1605.47	0.367853	1606.85	3.39206e-10	2.04009e-06	0.00264744	0.00130062	0.00894182	0.352383	0.026433	7.30186e-05	1.30148e-08	1.54087e-16	0.391781
1605.72	0.37334	1607.14	2.99815e-10	1.85619e-06	0.00249527	0.0012414	0.00829577	0.35858	0.0279056	8.02203e-05	1.48276e-08	1.91473e-16	0.3986
1605.96	0.378912	1607.42	2.64904e-10	1.68827e-06	0.002351	0.00118446	0.00768472	0.364748	0.0294465	8.8088e-05	1.68844e-08	2.37763e-16	0.405504
1606.2	0.384564	1607.7	2.33975e-10	1.53498e-06	0.00221429	0.00112972	0.00710788	0.37088	0.031058	9.66787e-05	1.92168e-08	2.95038e-16	0.412488
1606.44	0.39029	1607.99	2.06583e-10	1.39512e-06	0.00208478	0.00107713	0.00656436	0.376972	0.0327425	0.000106054	2.18603e-08	3.65853e-16	0.419549
1606.68	0.396087	1608.27	1.82332e-10	1.26755e-06	0.00196214	0.00102662	0.00605319	0.383019	0.0345023	0.00011628	2.48549e-08	4.53349e-16	0.426681
1606.92	0.401947	1608.55	1.60871e-10	1.15123e-06	0.00184606	0.000978126	0.00557336	0.389016	0.0363397	0.000127427	2.82454e-08	5.61377e-16	0.433881
1607.16	0.407866	1608.84	1.41886e-10	1.04521e-06	0.00173623	0.000931593	0.00512378	0.394955	0.0382572	0.000139573	3.20821e-08	6.94661e-16	0.441145
1607.4	0.413861	1609.12	1.25096e-10	9.48618e-07	0.00163234	0.000886957	0.00470332	0.400834	0.0402571	0.0001528	3.64216e-08	8.58988e-16	0.448467
1607.64	0.41988	1609.4	1.10254e-10	8.60645e-07	0.00153413	0.000844158	0.0043108	0.406645	0.0423418	0.000167197	4.13271e-08	1.06144e-15	0.455844
1607.89	0.425936	1609.69	9.71376e-11	7.80551e-07	0.00144131	0.000803137	0.00394505	0.412384	0.0445138	0.000182858	4.68695e-08	1.3107e-15	0.463271
1608.13	0.432023	1609.97	8.55514e-11	7.07658e-07	0.00135362	0.000763837	0.00360485	0.418045	0.0467754	0.000199885	5.31284e-08	1.61736e-15	0.470743
1608.37	0.438132	1610.25	7.53202e-11	6.41344e-07	0.00127082	0.000726201	0.00328898	0.423623	0.049129	0.000218387	6.01925e-08	1.99437e-15	0.478257
1608.61	0.444255	1610.54	6.62889e-11	5.81036e-07	0.00119265	0.000690173	0.00299624	0.429112	0.0515771	0.000238483	6.81615e-08	2.45754e-15	0.485807
1608.85	0.450382	1610.82	5.83197e-11	5.26211e-07	0.00111889	0.000655698	0.00272541	0.434507	0.0541219	0.000260297	7.71464e-08	3.02616e-15	0.49339
1609.09	0.456507	1611.1	5.12902e-11	4.7639e-07	0.00104932	0.000622723	0.0024753	0.439803	0.0567658	0.000283963	8.72714e-08	3.72374e-15	0.501001
1609.33	0.462627	1611.39	4.50919e-11	4.31131e-07	0.000983726	0.000591195	0.00224473	0.444994	0.0595112	0.000309625	9.86754e-08	4.57892e-15	0.508635
1609.57	0.46874	1611.67	3.96285e-11	3.90033e-07	0.000921901	0.000561063	0.00203255	0.450076	0.0623604	0.000337436	1.11513e-07	5.62656e-15	0.51629
1609.81	0.474847	1611.95	3.48147e-11	3.52726e-07	0.000863653	0.000532276	0.00183763	0.455043	0.0653155	0.000367561	1.25957e-07	6.90906e-15	0.52396
1610.06	0.480954	1612.24	3.05746e-11	3.18875e-07	0.000808796	0.000504787	0.00165888	0.459889	0.0683788	0.000400174	1.422e-07	8.47795e-15	0.531641
1610.3	0.487064	1612.52	2.68414e-11	2.88169e-07	0.000757154	0.000478546	0.00149525	0.464611	0.0715525	0.000435461	1.60456e-07	1.03958e-14	0.539331
1610.54	0.493184	1612.8	2.35556e-11	2.60326e-07	0.000708556	0.000453507	0.00134571	0.469203	0.0748386	0.000473621	1.80965e-07	1.27387e-14	0.547024
1610.78	0.499318	1613.09	2.06647e-11	2.3509e-07	0.00066284	0.000429625	0.00120929	0.473661	0.0782393	0.000514867	2.03991e-07	1.55985e-14	0.554717
1611.02	0.505495	1613.37	1.8122e-11	2.12225e-07	0.000619852	0.000406855	0.00108505	0.477979	0.0817563	0.000559423	2.29832e-07	1.90871e-14	0.562407
1611.26	0.511638	1613.65	1.58866e-11	1.91515e-07	0.000579446	0.000385155	0.000972091	0.482153	0.0853917	0.00060753	2.58814e-07	2.33396e-14	0.57009
1611.5	0.517851	1613.94	1.39219e-11	1.72765e-07	0.00054148	0.000364482	0.000869574	0.48618	0.0891473	0.000659441	2.91303e-07	2.85196e-14	0.577762
1611.74	0.524055	1614.22	1.21959e-11	1.55794e-07	0.000505821	0.000344795	0.000776687	0.490053	0.0930247	0.000715428	3.27705e-07	3.48248e-14	0.585421
1611.98	0.530272	1614.5	1.068e-11	1.40441e-07	0.000472342	0.000326055	0.00069267	0.49377	0.0970256	0.000775778	3.68469e-07	4.24942e-14	0.593063
1612.22	0.536499	1614.79	9.34923e-12	1.26555e-07	0.000440921	0.000308224	0.000616803	0.497326	0.101151	0.000840796	4.14095e-07	5.18164e-14	0.600685
1612.47	0.542732	1615.07	8.18134e-12	1.14001e-07	0.000411444	0.000291264	0.000548412	0.500717	0.105404	0.000910805	4.65134e-07	6.31395e-14	0.608283
1612.71	0.548967	1615.35	7.15678e-12	1.02656e-07	0.0003838	0.000275139	0.000486865	0.50394	0.109783	0.000986148	5.222e-07	7.68831e-14	0.615856
1612.95	0.555197	1615.64	6.2583e-12	9.24075e-08	0.000357885	0.000259813	0.000431569	0.506991	0.114292	0.00106719	5.8597e-07	9.35529e-14	0.6234
1613.19	0.56142	1615.92	5.47066e-12	8.31522e-08	0.000333602	0.000245254	0.000381972	0.509867	0.11893	0.0011543	6.57195e-07	1.13757e-13	0.630913
1613.43	0.567631	1616.21	4.78044e-12	7.47971e-08	0.000310855	0.000231428	0.000337562	0.512565	0.1237	0.0012479	7.36704e-07	1.38229e-13	0.638393
1613.67	0.573825	1616.49	4.17582e-12	6.72575e-08	0.000289555	0.000218304	0.000297863	0.51508	0.1286	0.00134841	8.25414e-07	1.67847e-13	0.645835
1613.91	0.58	1616.77	3.64636e-12	6.04563e-08	0.000269619	0.00020585	0.000262433	0.517412	0.133632	0.00145629	9.24339e-07	2.03668e-13	0.65324
1614.15	0.586153	1617.06	3.1829e-12	5.43234e-08	0.000250966	0.000194037	0.000230867	0.519557	0.138797	0.001572	1.0346e-06	2.46962e-13	0.660603
1614.39	0.59228	1617.34	2.77735e-12	4.87953e-08	0.000233519	0.000182837	0.00020279	0.521513	0.144094	0.00169606	1.15742e-06	2.9925e-13	0.667923
1614.63	0.598378	1617.62	2.42261e-12	4.38141e-08	0.000217209	0.000172222	0.000177856	0.523277	0.149524	0.00182898	1.29416e-06	3.62354e-13	0.675198
1614.88	0.604445	1617.91	2.11243e-12	3.93273e-08	0.000201965	0.000162166	0.000155752	0.524847	0.155086	0.00197133	1.44634e-06	4.38458e-13	0.682426
1615.12	0.610477	1618.19	1.8413e-12	3.52874e-08	0.000187724	0.000152642	0.000136188	0.526223	0.16078	0.00212369	1.61558e-06	5.30176e-13	0.689604
1615.36	0.616498	1618.47	1.6044e-12	3.16512e-08	0.000174425	0.000143626	0.0001189	0.527401	0.166605	0.00228668	1.80372e-06	6.40631e-13	0.696732
1615.6	0.622457	1618.76	1.39748e-12	2.83796e-08	0.00016201	0.000135094	0.00010365	0.528382	0.172561	0.00246094	2.01275e-06	7.73556e-13	0.703807
1615.84	0.62838	1619.04	1.21681e-12	2.54371e-08	0.000150425	0.000127024	9.02182e-05	0.529163	0.178647	0.00264714	2.24486e-06	9.33409e-13	0.710827
1616.08	0.634269	1619.32	1.05912e-12	2.27915e-08	0.000139619	0.000119394	7.84079e-05	0.529744	0.184862	0.002846	2.50247e-06	1.12551e-12	0.717792
1616.32	0.64013	1619.61	9.21538e-13	2.04137e-08	0.000129542	0.000112181	6.80403e-05	0.530124	0.191204	0.00305826	2.78824e-06	1.35619e-12	0.724699
1616.56	0.64597	1619.89	8.01541e-13	1.82775e-08	0.000120151	0.000105367	5.89539e-05	0.530304	0.197671	0.00328471	3.10507e-06	1.63301e-12	0.731547
1616.81	0.651799	1620.17	6.96921e-13	1.6359e-08	0.0001114	9.89313e-05	5.10035e-05	0.530281	0.204262	0.00352614	3.45614e-06	1.96496e-12	0.738334
1617.05	0.657626	1620.46	6.0574e-13	1.46367e-08	0.000103249	9.28555e-05	4.40582e-05	0.530058	0.210974	0.00378341	3.84497e-06	2.36274e-12	0.745059
1617.29	0.66346	1620.74	5.263e-13	1.3091e-08	9.56611e-05	8.71217e-05	3.8001e-05	0.529633	0.217806	0.00405742	4.27537e-06	2.83905e-12	0.751721
1617.53	0.669309	1621.02	4.57115e-13	1.17044e-08	8.8599e-05	8.17129e-05	3.27267e-05	0.529007	0.224754	0.00434908	4.75154e-06	3.40899e-12	0.758318
1617.77	0.675178	1621.31	3.96883e-13	1.04609e-08	8.20289e-05	7.66124e-05	2.81417e-05	0.528182	0.231815	0.00465937	5.27808e-06	4.09049e-12	0.764848
1618.01	0.681072	1621.59	3.44465e-13	9.34616e-09	7.59189e-05	7.18047e-05	2.41624e-05	0.527157	0.238988	0.00498928	5.85999e-06	4.9048e-12	0.771312
1618.25	0.686992	1621.87	2.98863e-13	8.34725e-09	7.02389e-05	6.72747e-05	2.07142e-05	0.525935	0.246267	0.00533986	6.50277e-06	5.8771e-12	0.777707
1618.49	0.692938	1622.16	2.59206e-13	7.45243e-09	6.49607e-05	6.3008e-05	1.77312e-05	0.524516	0.253651	0.00571221	7.21241e-06	7.03722e-12	0.784032
1618.73	0.698907	1622.44	2.2473e-13	6.65117e-09	6.00577e-05	5.89908e-05	1.51547e-05	0.522902	0.261134	0.00610744	7.99543e-06	8.42045e-12	0.790286
1618.97	0.704921	1622.72	1.94771e-13	5.93393e-09	5.55049e-05	5.521e-05	1.2933e-05	0.521095	0.268712	0.00652674	8.85899e-06	1.00685e-11	0.796467
1619.22	0.710924	1623.01	1.68745e-13	5.29215e-09	5.1279e-05	5.16531e-05	1.10202e-05	0.519098	0.276382	0.00697132	9.81084e-06	1.20307e-11	0.802575
1619.46	0.716934	1623.29	1.46144e-13	4.7181e-09	4.73578e-05	4.83081e-05	9.37603e-06	0.516911	0.284139	0.00744244	1.08595e-05	1.43653e-11	0.808608
1619.7	0.722943	1623.57	1.26526e-13	4.20481e-09	4.37209e-05	4.51635e-05	7.96508e-06	0.514538	0.291977	0.0079414	1.20141e-05	1.71409e-11	0.814566
1619.94	0.728944	1623.86	1.09502e-13	3.74603e-09	4.03489e-05	4.22086e-05	6.75619e-06	0.511982	0.299892	0.00846955	1.32847e-05	2.04385e-11	0.820446
1620.18	0.734927	1624.14	9.47344e-14	3.33611e-09	3.72237e-05	3.9433e-05	5.72207e-06	0.509245	0.307878	0.00902829	1.46823e-05	2.43534e-11	0.826248
1620.42	0.740885	1624.42	8.19293e-14	2.96999e-09	3.43283e-05	3.68267e-05	4.83889e-06	0.50633	0.315929	0.00961904	1.62188e-05	2.89979e-11	0.831971
1620.66	0.746809	1624.71	7.08298e-14	2.6431e-09	3.16468e-05	3.43804e-05	4.08581e-06	0.50324	0.324041	0.0102433	1.79069e-05	3.45041e-11	0.837612
1620.9	0.752693	1624.99	6.12121e-14	2.35136e-09	2.91643e-05	3.20852e-05	3.4447e-06	0.49998	0.332205	0.0109026	1.97608e-05	4.10271e-11	0.843172
1621.14	0.758531	1625.27	5.28815e-14	2.09107e-09	2.6867e-05	2.99324e-05	2.89977e-06	0.496552	0.340417	0.0115985	2.17955e-05	4.87491e-11	0.848649
1621.38	0.764317	1625.56	4.56684e-14	1.85892e-09	2.47418e-05	2.79142e-05	2.43735e-06	0.49296	0.34867	0.0123326	2.40276e-05	5.7884e-11	0.854041
1621.63	0.770048	1625.84	3.9425e-14	1.65196e-09	2.27766e-05	2.60227e-05	2.04556e-06	0.489208	0.356957	0.0131065	2.64748e-05	6.86826e-11	0.859348
1621.87	0.77572	1626.13	3.4023e-14	1.46752e-09	2.096e-05	2.42508e-05	1.71414e-06	0.4853	0.36527	0.0139221	2.91566e-05	8.14387e-11	0.864568
1622.11	0.781331	1626.41	2.93508e-14	1.30321e-09	1.92814e-05	2.25914e-05	1.43424e-06	0.481241	0.373603	0.0147809	3.20937e-05	9.64965e-11	0.8697
1622.35	0.786881	1626.69	2.53111e-14	1.15688e-09	1.77309e-05	2.10381e-05	1.19822e-06	0.477034	0.381948	0.0156848	3.53089e-05	1.14258e-10	0.874742
1622.59	0.79237	1626.98	2.18196e-14	1.02661e-09	1.62992e-05	1.95846e-05	9.99518e-07	0.472684	0.390298	0.0166357	3.88265e-05	1.35195e-10	0.879694
1622.83	0.797825	1627.26	1.8803e-14	9.1069e-10	1.49778e-05	1.8225e-05	8.32504e-07	0.468197	0.398645	0.0176353	4.26729e-05	1.59856e-10	0.884554
1623.07	0.803205	1627.54	1.61977e-14	8.07568e-10	1.37586e-05	1.69537e-05	6.92344e-07	0.463575	0.406981	0.0186856	4.68766e-05	1.88884e-10	0.88932
1623.31	0.808539	1627.83	1.39484e-14	7.15868e-10	1.26342e-05	1.57655e-05	5.74908e-07	0.458825	0.415298	0.0197885	5.14683e-05	2.23027e-10	0.893992
1623.56	0.813835	1628.11	1.20072e-14	6.34354e-10	1.15975e-05	1.46553e-05	4.76667e-07	0.453952	0.423587	0.0209459	5.64813e-05	2.63157e-10	0.898568
1623.8	0.819098	1628.39	1.03324e-14	5.61921e-10	1.06421e-05	1.36184e-05	3.94614e-07	0.448959	0.431841	0.0221599	6.19511e-05	3.1029e-10	0.903046
1624.04	0.824332	1628.68	8.88807e-15	4.97581e-10	9.76185e-06	1.26504e-05	3.26189e-07	0.443853	0.440051	0.0234324	6.79162e-05	3.6561e-10	0.907426
1624.28	0.829537	1628.96	7.6429e-15	4.4045e-10	8.95125e-06	1.1747e-05	2.6922e-07	0.438638	0.448208	0.0247656	7.44181e-05	4.30491e-10	0.911706
1624.52	0.834712	1629.24	6.56983e-15	3.8974e-10	8.20503e-06	1.09042e-05	2.21863e-07	0.433319	0.456304	0.0261614	8.15011e-05	5.06532e-10	0.915885
1624.76	0.83985	1629.53	5.6454e-15	3.44746e-10	7.51834e-06	1.01183e-05	1.82559e-07	0.427903	0.464329	0.0276221	8.9213e-05	5.95587e-10	0.919961
1625	0.844945	1629.81	4.84931e-15	3.04837e-10	6.88665e-06	9.38562e-06	1.4999e-07	0.422394	0.472277	0.0291496	9.76053e-05	6.99809e-10	0.923934
1625.24	0.849988	1630.09	4.164e-15	2.69451e-10	6.30579e-06	8.70293e-06	1.23044e-07	0.416797	0.480136	0.0307461	0.000106733	8.21694e-10	0.927801
1625.48	0.854973	1630.38	3.57426e-15	2.38089e-10	5.77186e-06	8.067e-06	1.00786e-07	0.411118	0.487899	0.0324138	0.000116655	9.64134e-10	0.931562
1625.72	0.859891	1630.66	3.06695e-15	2.10301e-10	5.28125e-06	7.47488e-06	8.2429e-08	0.405363	0.495557	0.0341547	0.000127435	1.13047e-09	0.935215
1625.96	0.864734	1630.94	2.6307e-15	1.85691e-10	4.83062e-06	6.92375e-06	6.73132e-08	0.399536	0.503101	0.0359711	0.000139141	1.32458e-09	0.938759
1626.21	0.869495	1631.23	2.2557e-15	1.63901e-10	4.41687e-06	6.41096e-06	5.48859e-08	0.393644	0.510522	0.0378649	0.000151845	1.55094e-09	0.942193
1626.45	0.874187	1631.51	1.93347e-15	1.44617e-10	4.03711e-06	5.93403e-06	4.4685e-08	0.387691	0.517812	0.0398385	0.000165625	1.81471e-09	0.945516
1626.69	0.87874	1631.79	1.65668e-15	1.27557e-10	3.68868e-06	5.49062e-06	3.63247e-08	0.381683	0.524961	0.0418938	0.000180565	2.12185e-09	0.948727
1626.93	0.883222	1632.08	1.419e-15	1.12469e-10	3.36913e-06	5.07853e-06	2.94838e-08	0.375625	0.53196	0.0440331	0.000196752	2.47924e-09	0.951824
1627.17	0.887569	1632.36	1.21499e-15	9.91298e-11	3.07615e-06	4.69569e-06	2.38949e-08	0.369524	0.538803	0.0462583	0.000214282	2.8948e-09	0.954807
1627.41	0.891792	1632.64	1.03994e-15	8.73418e-11	2.80766e-06	4.34017e-06	1.93361e-08	0.363383	0.545479	0.0485715	0.000233255	3.37765e-09	0.957674
1627.65	0.895881	1632.93	8.8979e-16	7.6928e-11	2.56168e-06	4.01013e-06	1.56232e-08	0.357209	0.551981	0.0509747	0.000253781	3.93829e-09	0.960425
1627.89	0.899831	1633.2	7.66905e-16	6.81561e-11	2.347e-06	3.71833e-06	1.27379e-08	0.35131	0.557996	0.0533455	0.000274844	4.5546e-09	0.962933
1628.13	0.903641	1633.21	7.61049e-16	6.77317e-11	2.33642e-06	3.70386e-06	1.26041e-08	0.351006	0.558301	0.0534699	0.000275972	4.58877e-09	0.963059
1628.38	0.907312	1633.44	6.71293e-16	6.11468e-11	2.16974e-06	3.47452e-06	1.06001e-08	0.346018	0.563228	0.0555371	0.000295039	5.18411e-09	0.965084
1628.62	0.910852	1633.49	6.50703e-16	5.96135e-11	2.1302e-06	3.41976e-06	1.01531e-08	0.34478	0.56443	0.0560591	0.000299952	5.34294e-09	0.965575
1628.86	0.914268	1633.68	5.87449e-16	5.48443e-11	2.00534e-06	3.24585e-06	8.81139e-09	0.340712	0.568318	0.0577977	0.000316602	5.89765e-09	0.96715
1629.1	0.917571	1633.78	5.56157e-16	5.24496e-11	1.9415e-06	3.15633e-06	8.1662e-09	0.338535	0.570361	0.0587441	0.000325851	6.21672e-09	0.967972
1629.34	0.920773	1633.92	5.13944e-16	4.91786e-11	1.85293e-06	3.03145e-06	7.31649e-09	0.335396	0.573261	0.0601285	0.000339616	6.70599e-09	0.96913
1629.58	0.923884	1634.06	4.75179e-16	4.61301e-11	1.76888e-06	2.91215e-06	6.55819e-09	0.332278	0.576086	0.0615268	0.000353806	7.22834e-09	0.970249
1629.82	0.926916	1634.16	4.49521e-16	4.40869e-11	1.71166e-06	2.83048e-06	6.06854e-09	0.330072	0.578052	0.0625305	0.00036417	7.62128e-09	0.971023
1630.06	0.929878	1634.34	4.05846e-16	4.05576e-11	1.61103e-06	2.6859e-06	5.25882e-09	0.326012	0.581598	0.0644089	0.000383966	8.3987e-09	0.972407
1630.3	0.932779	1634.4	3.92853e-16	3.94942e-11	1.58023e-06	2.6414e-06	5.02398e-09	0.32472	0.582706	0.0650152	0.000390468	8.66169e-09	0.972837
1630.55	0.935639	1634.63	3.46506e-16	3.56455e-11	1.46674e-06	2.47634e-06	4.21049e-09	0.319743	0.586889	0.067392	0.000416486	9.75173e-09	0.974444
1630.79	0.93844	1634.64	3.43431e-16	3.53868e-11	1.45899e-06	2.46501e-06	4.1579e-09	0.31939	0.58718	0.0675631	0.000418392	9.83393e-09	0.974555
1631.03	0.941192	1634.88	3.00149e-16	3.16984e-11	1.34671e-06	2.29981e-06	3.43734e-09	0.31406	0.59149	0.0701854	0.000448148	1.11592e-08	0.976187
1631.27	0.9439	1634.91	2.95737e-16	3.13171e-11	1.3349e-06	2.28232e-06	3.36603e-09	0.313475	0.591952	0.0704779	0.000451531	1.13148e-08	0.976361
1631.51	0.946559	1635.13	2.62253e-16	2.83871e-11	1.24275e-06	2.14512e-06	2.83853e-09	0.308735	0.59563	0.0728829	0.000479845	1.26566e-08	0.977731
1631.75	0.949164	1635.19	2.52316e-16	2.75045e-11	1.21448e-06	2.10275e-06	2.68685e-09	0.307214	0.596782	0.073668	0.000489278	1.31193e-08	0.978156
1631.99	0.951709	1635.37	2.29084e-16	2.54152e-11	1.14652e-06	2.00033e-06	2.34147e-09	0.303417	0.599597	0.0756566	0.000513595	1.43477e-08	0.979187
1632.23	0.954187	1635.48	2.15194e-16	2.41474e-11	1.10452e-06	1.93662e-06	2.14145e-09	0.300963	0.601371	0.0769638	0.000529911	1.52008e-08	0.97983
1632.47	0.956592	1635.61	2.00058e-16	2.27485e-11	1.05746e-06	1.86482e-06	1.92933e-09	0.298108	0.603388	0.0785074	0.000549519	1.62566e-08	0.980556
1632.71	0.958917	1635.76	1.83467e-16	2.11926e-11	1.00416e-06	1.78297e-06	1.70418e-09	0.294727	0.605712	0.0803666	0.000573629	1.76003e-08	0.981383
1632.96	0.961155	1635.85	1.74664e-16	2.03564e-11	9.75074e-07	1.73805e-06	1.58798e-09	0.292812	0.606999	0.0814359	0.000587739	1.84101e-08	0.981836
1633.2	0.963303	1636.05	1.56363e-16	1.85926e-11	9.12598e-07	1.64093e-06	1.35413e-09	0.288511	0.609802	0.0838777	0.000620639	2.03644e-08	0.982814
1633.44	0.965357	1636.09	1.52455e-16	1.82111e-11	8.98873e-07	1.61948e-06	1.3056e-09	0.287531	0.610425	0.0844429	0.000628389	2.08383e-08	0.983029
1633.68	0.967315	1636.33	1.33215e-16	1.63058e-11	8.29086e-07	1.50967e-06	1.07435e-09	0.282319	0.613633	0.0874981	0.000671161	2.3546e-08	0.984124
1633.92	0.969174	1636.33	1.33035e-16	1.62877e-11	8.28413e-07	1.5086e-06	1.07225e-09	0.282267	0.613664	0.0875291	0.000671603	2.35748e-08	0.984134
1634.16	0.970937	1636.57	1.16059e-16	1.45637e-11	7.63279e-07	1.40496e-06	8.79643e-10	0.277024	0.616713	0.0906952	0.000717527	2.66573e-08	0.985152
1634.4	0.97261	1636.61	1.13453e-16	1.42952e-11	7.52947e-07	1.38841e-06	8.51088e-10	0.276155	0.617201	0.0912289	0.000725429	2.72057e-08	0.985313
1634.64	0.974183	1636.81	1.01223e-16	1.30188e-11	7.03085e-07	1.3081e-06	7.20841e-10	0.271804	0.619569	0.0939415	0.000766311	3.01275e-08	0.986082
1634.88	0.975667	1636.9	9.65886e-17	1.2528e-11	6.83556e-07	1.27643e-06	6.73197e-10	0.270023	0.620501	0.095071	0.000783689	3.14123e-08	0.98638
1635.13	0.977069	1637.05	8.82604e-17	1.16348e-11	6.47471e-07	1.2176e-06	5.90059e-10	0.266608	0.622228	0.0972688	0.000818111	3.40323e-08	0.986925
1635.37	0.978391	1637.18	8.22016e-17	1.09753e-11	6.20339e-07	1.17307e-06	5.31679e-10	0.263926	0.623528	0.099025	0.000846198	3.62439e-08	0.987327
1635.61	0.97964	1637.3	7.69382e-17	1.03952e-11	5.96102e-07	1.13307e-06	4.82475e-10	0.26144	0.624688	0.100677	0.000873094	3.84237e-08	0.98768
1635.85	0.980818	1637.46	6.99325e-17	9.61169e-12	5.62768e-07	1.07769e-06	4.19274e-10	0.25787	0.626278	0.103092	0.000913231	4.17893e-08	0.988154
1636.09	0.981931	1637.54	6.70511e-17	9.28532e-12	5.48666e-07	1.05413e-06	3.94073e-10	0.256302	0.626947	0.104167	0.000931431	4.33599e-08	0.98835
1636.33	0.98298	1637.75	5.94735e-17	8.41446e-12	5.10357e-07	9.89714e-07	3.30131e-10	0.251856	0.628747	0.107271	0.000985075	4.81496e-08	0.988862
1636.57	0.983967	1637.78	5.84195e-17	8.29178e-12	5.04875e-07	9.80445e-07	3.21515e-10	0.251196	0.629002	0.107739	0.000993302	4.89054e-08	0.988932
1636.81	0.984893	1638.02	5.08859e-17	7.40264e-12	4.6446e-07	9.11673e-07	2.62029e-10	0.246124	0.630852	0.111393	0.0010589	5.51323e-08	0.989429
1637.05	0.985758	1638.03	5.05606e-17	7.36373e-12	4.62662e-07	9.08595e-07	2.59546e-10	0.24589	0.630933	0.111564	0.00106203	5.54391e-08	0.98945
1637.3	0.98656	1638.31	4.29681e-17	6.44191e-12	4.19274e-07	8.33827e-07	2.03744e-10	0.239973	0.632831	0.115971	0.00114442	6.37876e-08	0.989921
1637.54	0.987296	1638.6	3.65027e-17	5.63347e-12	3.7982e-07	7.64938e-07	1.59696e-10	0.23411	0.63444	0.120491	0.00123258	7.33419e-08	0.990275
1637.78	0.987961	1638.88	3.09991e-17	4.92473e-12	3.43956e-07	7.0149e-07	1.24981e-10	0.228304	0.635757	0.125124	0.00132686	8.42683e-08	0.990512
1638.02	0.988549	1639.16	2.63158e-17	4.30362e-12	3.11367e-07	6.43075e-07	9.76637e-11	0.222557	0.63678	0.12987	0.00142763	9.67547e-08	0.990635
1638.26	0.989058	1639.45	2.23322e-17	3.7595e-12	2.81765e-07	5.89314e-07	7.62015e-11	0.216872	0.637507	0.134728	0.00153527	1.11014e-07	0.990643
1638.5	0.989477	1639.73	1.89448e-17	3.28301e-12	2.54886e-07	5.39855e-07	5.93655e-11	0.211252	0.637939	0.139697	0.00165019	1.27285e-07	0.990539
1638.74	0.989803	1640.01	1.60655e-17	2.86588e-12	2.30489e-07	4.9437e-07	4.61791e-11	0.2057	0.638073	0.144777	0.00177282	1.45839e-07	0.990324
1638.98	0.990033	1640.3	1.36189e-17	2.50086e-12	2.08353e-07	4.52556e-07	3.58672e-11	0.200217	0.637911	0.149967	0.00190359	1.66981e-07	0.989999
1639.22	0.990165	1640.58	1.15408e-17	2.18155e-12	1.88275e-07	4.1413e-07	2.78156e-11	0.194807	0.637452	0.155264	0.00204298	1.91054e-07	0.989567
1639.46	0.990196	1640.86	9.77627e-18	1.90233e-12	1.70072e-07	3.78832e-07	2.15388e-11	0.189471	0.636697	0.160668	0.00219146	2.18444e-07	0.989027
1639.71	0.990125	1641.15	8.27859e-18	1.65826e-12	1.53574e-07	3.46419e-07	1.6653e-11	0.18421	0.635646	0.166176	0.00234955	2.49587e-07	0.988383
1639.95	0.98995	1641.43	7.00785e-18	1.44498e-12	1.38626e-07	3.16666e-07	1.2856e-11	0.179028	0.634302	0.171786	0.00251776	2.8497e-07	0.987635
1640.19	0.989671	1641.71	5.93004e-18	1.25869e-12	1.25089e-07	2.89365e-07	9.90968e-12	0.173926	0.632667	0.177496	0.00269665	3.25142e-07	0.986787
1640.43	0.989288	1642	5.01621e-18	1.09602e-12	1.12834e-07	2.64324e-07	7.62699e-12	0.168905	0.630742	0.183305	0.0028868	3.70718e-07	0.985839
1640.67	0.988804	1642.28	4.24169e-18	9.54038e-13	1.01743e-07	2.41363e-07	5.86121e-12	0.163967	0.628529	0.189207	0.00308878	4.22386e-07	0.984793
1640.91	0.988221	1642.56	3.58548e-18	8.3015e-13	9.17089e-08	2.20318e-07	4.4974e-12	0.159112	0.626034	0.195202	0.00330322	4.80919e-07	0.983652
1641.15	0.987546	1642.85	3.0297e-18	7.22091e-13	8.26353e-08	2.01036e-07	3.44569e-12	0.154343	0.623258	0.201286	0.00353076	5.4718e-07	0.982418
1641.39	0.986786	1643.13	2.55916e-18	6.27874e-13	7.44328e-08	1.83377e-07	2.63591e-12	0.149659	0.620205	0.207455	0.00377207	6.22135e-07	0.981092
1641.63	0.985951	1643.41	2.16093e-18	5.45756e-13	6.70205e-08	1.67209e-07	2.01338e-12	0.145063	0.61688	0.213705	0.00402783	7.06863e-07	0.979677
1641.88	0.985052	1643.7	1.82402e-18	4.74208e-13	6.03249e-08	1.52412e-07	1.53554e-12	0.140554	0.613288	0.220033	0.00429876	8.02568e-07	0.978175
1642.12	0.9841	1643.98	1.53908e-18	4.11893e-13	5.42788e-08	1.38874e-07	1.16933e-12	0.136134	0.609432	0.226434	0.00458558	9.10595e-07	0.976587
1642.36	0.9831	1644.26	1.29819e-18	3.57639e-13	4.88212e-08	1.26494e-07	8.89107e-13	0.131803	0.605319	0.232905	0.00488907	1.03244e-06	0.974917
1642.6	0.982072	1644.55	1.09462e-18	3.1042e-13	4.38967e-08	1.15177e-07	6.75011e-13	0.127561	0.600954	0.23944	0.00521	1.16977e-06	0.973166
1642.84	0.981017	1644.83	9.22633e-19	2.6934e-13	3.94548e-08	1.04835e-07	5.11691e-13	0.123409	0.596342	0.246034	0.00554919	1.32444e-06	0.971336
1643.08	0.979935	1645.11	7.77395e-19	2.33612e-13	3.54498e-08	9.53869e-08	3.87298e-13	0.119346	0.591491	0.252683	0.00590748	1.49851e-06	0.969429
1643.32	0.978825	1645.4	6.54786e-19	2.02552e-13	3.18399e-08	8.67597e-08	2.927e-13	0.115374	0.586406	0.259381	0.00628571	1.69427e-06	0.967448
1643.56	0.977682	1645.68	5.51317e-19	1.75558e-13	2.85874e-08	7.88845e-08	2.20872e-13	0.111491	0.581094	0.266123	0.00668477	1.91427e-06	0.965395
1643.8	0.976498	1645.97	4.64033e-19	1.52108e-13	2.5658e-08	7.16986e-08	1.66418e-13	0.107698	0.575562	0.272903	0.00710557	2.16132e-06	0.963271
1644.05	0.975264	1646.25	3.90428e-19	1.31742e-13	2.30206e-08	6.5144e-08	1.25198e-13	0.103994	0.569818	0.279715	0.00754904	2.43855e-06	0.961078
1644.29	0.973969	1646.53	3.28381e-19	1.14063e-13	2.06469e-08	5.91675e-08	9.40453e-14	0.10038	0.563868	0.286552	0.00801612	2.74942e-06	0.95882
1644.53	0.972603	1646.82	2.76096e-19	9.87212e-14	1.85113e-08	5.37201e-08	7.05369e-14	0.0968547	0.557721	0.29341	0.0085078	3.09774e-06	0.956496
1644.77	0.971157	1647.1	2.32053e-19	8.54123e-14	1.65907e-08	4.87568e-08	5.28246e-14	0.0934176	0.551384	0.30028	0.00902506	3.48776e-06	0.95411
1645.01	0.969622	1647.38	1.94966e-19	7.38712e-14	1.48641e-08	4.42363e-08	3.94999e-14	0.0900682	0.544865	0.307156	0.00956893	3.92413e-06	0.951663
1645.25	0.96799	1647.67	1.63748e-19	6.38668e-14	1.33124e-08	4.01206e-08	2.94915e-14	0.086806	0.538173	0.314032	0.0101404	4.41201e-06	0.949156
1645.49	0.966261	1647.95	1.3748e-19	5.51975e-14	1.19184e-08	3.63749e-08	2.19856e-14	0.0836301	0.531315	0.320901	0.0107406	4.95708e-06	0.946592
1645.73	0.964434	1648.23	1.15384e-19	4.7688e-14	1.06666e-08	3.2967e-08	1.63651e-14	0.0805398	0.524301	0.327755	0.0113706	5.56559e-06	0.943972
1645.97	0.962509	1648.52	9.68049e-20	4.11854e-14	9.54286e-09	2.98678e-08	1.2163e-14	0.0775343	0.517139	0.334587	0.0120314	6.24444e-06	0.941298
1646.21	0.960513	1648.8	8.11884e-20	3.55568e-14	8.53447e-09	2.70503e-08	9.02614e-15	0.0746125	0.509837	0.341389	0.0127242	7.00118e-06	0.93857
1646.46	0.958448	1649.08	6.80669e-20	3.06865e-14	7.6299e-09	2.44898e-08	6.68812e-15	0.0717736	0.502404	0.348155	0.0134501	7.84414e-06	0.935791
1646.7	0.956332	1649.37	5.70456e-20	2.64738e-14	6.81877e-09	2.21637e-08	4.94819e-15	0.0690165	0.494849	0.354876	0.0142102	8.78245e-06	0.932961
1646.94	0.95418	1649.65	4.77919e-20	2.28313e-14	6.0917e-09	2.00515e-08	3.65536e-15	0.0663401	0.487181	0.361545	0.0150056	9.82612e-06	0.930082
1647.18	0.952005	1649.93	4.00249e-20	1.9683e-14	5.44021e-09	1.8134e-08	2.6962e-15	0.0637432	0.479409	0.368155	0.0158375	1.09861e-05	0.927155
1647.42	0.949819	1650.22	3.35083e-20	1.69627e-14	4.85667e-09	1.63941e-08	1.98571e-15	0.0612248	0.47154	0.374696	0.0167071	1.22745e-05	0.924181
1647.66	0.947631	1650.5	2.80426e-20	1.46131e-14	4.33417e-09	1.48158e-08	1.46023e-15	0.0587835	0.463586	0.381162	0.0176156	1.37043e-05	0.921161
1647.9	0.94545	1650.78	2.34601e-20	1.25846e-14	3.8665e-09	1.33847e-08	1.07217e-15	0.0564181	0.455553	0.387545	0.018564	1.52901e-05	0.918095
1648.14	0.94328	1651.07	1.96194e-20	1.08337e-14	3.44806e-09	1.20875e-08	7.86048e-16	0.0541273	0.447451	0.393837	0.0195536	1.70473e-05	0.914985
1648.38	0.941123	1651.35	1.64016e-20	9.32311e-15	3.07381e-09	1.09121e-08	5.75406e-16	0.0519098	0.439289	0.400029	0.0205855	1.89933e-05	0.911832
1648.62	0.938977	1651.63	1.37067e-20	8.02028e-15	2.7392e-09	9.84751e-09	4.20571e-16	0.0497643	0.431074	0.406114	0.0216609	2.11466e-05	0.908635
1648.87	0.936841	1651.92	1.14505e-20	6.89705e-15	2.44015e-09	8.8836e-09	3.06934e-16	0.0476893	0.422817	0.412085	0.0227809	2.35275e-05	0.905395
1649.11	0.934709	1652.2	9.56226e-21	5.92901e-15	2.17296e-09	8.01118e-09	2.23661e-16	0.0456835	0.414524	0.417933	0.0239467	2.61582e-05	0.902114
1649.35	0.932573	1652.48	7.98255e-21	5.09502e-15	1.93435e-09	7.22186e-09	1.62734e-16	0.0437454	0.406206	0.423651	0.0251595	2.90627e-05	0.898791
1649.59	0.930427	1652.77	6.66143e-21	4.37678e-15	1.72132e-09	6.50799e-09	1.18224e-16	0.0418736	0.397868	0.429231	0.0264203	3.22671e-05	0.895426
1649.83	0.928251	1653.05	5.55698e-21	3.75845e-15	1.5312e-09	5.86259e-09	8.57573e-17	0.0400667	0.389521	0.434666	0.0277302	3.57998e-05	0.89202
1650.07	0.926054	1653.33	4.63398e-21	3.22632e-15	1.3616e-09	5.2793e-09	6.21124e-17	0.0383232	0.381171	0.439949	0.0290904	3.96915e-05	0.888573
1650.31	0.923818	1653.62	3.86292e-21	2.76854e-15	1.21035e-09	4.75236e-09	4.49186e-17	0.0366417	0.372827	0.445072	0.0305018	4.39754e-05	0.885086
1650.55	0.921533	1653.9	3.219e-21	2.37487e-15	1.07552e-09	4.27648e-09	3.2435e-17	0.0350206	0.364495	0.450028	0.0319655	4.86877e-05	0.881558
1650.8	0.919191	1654.18	2.68146e-21	2.03644e-15	9.55365e-10	3.84688e-09	2.33853e-17	0.0334585	0.356184	0.454811	0.0334825	5.38672e-05	0.87799
1651.04	0.916784	1654.47	2.23289e-21	1.74562e-15	8.48332e-10	3.4592e-09	1.68349e-17	0.031954	0.3479	0.459413	0.0350537	5.9556e-05	0.874381
1651.28	0.914305	1654.75	1.85869e-21	1.4958e-15	7.53021e-10	3.10948e-09	1.2101e-17	0.0305055	0.339651	0.463828	0.0366801	6.57996e-05	0.870731
1651.52	0.911751	1655.03	1.54665e-21	1.28127e-15	6.6818e-10	2.79412e-09	8.685e-18	0.0291117	0.331443	0.468051	0.0383625	7.26468e-05	0.867041
1651.76	0.909119	1655.32	1.28654e-21	1.09712e-15	5.92686e-10	2.50984e-09	6.22386e-18	0.0277709	0.323283	0.472074	0.0401018	8.01505e-05	0.86331
1652	0.906411	1655.6	1.06979e-21	9.39103e-16	5.25534e-10	2.25369e-09	4.45338e-18	0.0264819	0.315177	0.475893	0.0418987	8.83675e-05	0.859539
1652.24	0.903631	1655.89	8.89241e-22	8.03557e-16	4.65824e-10	2.02295e-09	3.18171e-18	0.0252431	0.307132	0.479501	0.043754	9.73587e-05	0.855727
1652.48	0.900785	1656.17	7.38898e-22	6.87329e-16	4.12751e-10	1.81519e-09	2.26971e-18	0.0240531	0.299152	0.482894	0.0456683	0.00010719	0.851874
1652.72	0.897882	1656.45	6.13755e-22	5.87702e-16	3.65594e-10	1.62819e-09	1.61667e-18	0.0229105	0.291244	0.486066	0.0476422	0.000117931	0.84798
1652.96	0.894934	1656.74	5.09624e-22	5.02337e-16	3.23709e-10	1.45993e-09	1.14978e-18	0.0218138	0.283413	0.489012	0.0496763	0.000129658	0.844046
1653.2	0.891948	1657.02	4.2301e-22	4.29218e-16	2.86521e-10	1.30859e-09	8.1648e-19	0.0207618	0.275665	0.49173	0.051771	0.000142451	0.84007
1653.45	0.888935	1657.3	3.5099e-22	3.66611e-16	2.53514e-10	1.17252e-09	5.78919e-19	0.019753	0.268003	0.494214	0.0539268	0.000156397	0.836053
1653.69	0.885889	1657.59	2.91129e-22	3.13025e-16	2.24229e-10	1.05022e-09	4.09855e-19	0.0187861	0.260433	0.49646	0.0561439	0.000171588	0.831995
1653.93	0.882853	1657.87	2.4139e-22	2.67175e-16	1.98257e-10	9.40345e-10	2.89723e-19	0.0178598	0.252959	0.498466	0.0584225	0.000188123	0.827896
1654.17	0.87978	1658.15	2.00078e-22	2.2796e-16	1.7523e-10	8.41664e-10	2.04492e-19	0.0169726	0.245585	0.500229	0.0607629	0.000206108	0.823756
1654.41	0.87671	1658.44	1.65777e-22	1.94431e-16	1.54823e-10	7.5307e-10	1.44115e-19	0.0161234	0.238316	0.501745	0.063165	0.000225653	0.819575
1654.65	0.873631	1658.72	1.37308e-22	1.65775e-16	1.36743e-10	6.7356e-10	1.01411e-19	0.0153109	0.231153	0.503013	0.0656288	0.00024688	0.815353
1654.89	0.870541	1659	1.13687e-22	1.41292e-16	1.20732e-10	6.0223e-10	7.12522e-20	0.0145338	0.224102	0.504031	0.0681543	0.000269914	0.811091
1655.13	0.86744	1659.29	9.40955e-23	1.20381e-16	1.06557e-10	5.38262e-10	4.99865e-20	0.0137909	0.217165	0.504796	0.0707411	0.000294891	0.806788
1655.38	0.864324	1659.57	7.78527e-23	1.02529e-16	9.40127e-11	4.80917e-10	3.50145e-20	0.013081	0.210344	0.505309	0.0733889	0.000321954	0.802445
1655.62	0.86119	1659.85	6.43907e-23	8.72928e-17	8.29157e-11	4.29528e-10	2.44897e-20	0.012403	0.203643	0.505568	0.0760973	0.000351255	0.798062
1655.86	0.858035	1660.14	5.32375e-23	7.42943e-17	7.31025e-11	3.83493e-10	1.71025e-20	0.0117556	0.197064	0.505572	0.0788657	0.000382955	0.79364
1656.1	0.854853	1660.42	4.40004e-23	6.32088e-17	6.44277e-11	3.42269e-10	1.19255e-20	0.0111378	0.190608	0.505322	0.0816934	0.000417223	0.789179
1656.34	0.85164	1660.7	3.63531e-23	5.37582e-17	5.6762e-11	3.05368e-10	8.30293e-21	0.0105484	0.184278	0.504819	0.0845797	0.00045424	0.784679
1656.58	0.848388	1660.99	3.00241e-23	4.57043e-17	4.99905e-11	2.72348e-10	5.77202e-21	0.00998642	0.178075	0.504062	0.0875237	0.000494195	0.780142
1656.82	0.845093	1661.27	2.47882e-23	3.88431e-17	4.40112e-11	2.42812e-10	4.0065e-21	0.0094508	0.172001	0.503054	0.0905243	0.000537289	0.775568
1657.06	0.841747	1661.55	2.0458e-23	3.30001e-17	3.87332e-11	2.16402e-10	2.77679e-21	0.0089405	0.166057	0.501795	0.0935804	0.000583732	0.770957
1657.3	0.838342	1661.84	1.68783e-23	2.80261e-17	3.40759e-11	1.92796e-10	1.92159e-21	0.00845455	0.160244	0.500287	0.0966907	0.000633746	0.76631
1657.54	0.834874	1662.12	1.39199e-23	2.37933e-17	2.9968e-11	1.71703e-10	1.32776e-21	0.00799198	0.154562	0.498533	0.0998537	0.000687564	0.761629
1657.79	0.831318	1662.4	1.1476e-23	2.01925e-17	2.63459e-11	1.52863e-10	9.16045e-22	0.00755184	0.149013	0.496536	0.103068	0.000745431	0.756914
1658.03	0.827703	1662.69	9.4578e-24	1.71306e-17	2.31533e-11	1.36042e-10	6.31038e-22	0.00713324	0.143595	0.494298	0.106332	0.000807602	0.752166
1658.27	0.824012	1662.97	7.79173e-24	1.45278e-17	2.03403e-11	1.21029e-10	4.34045e-22	0.00673528	0.138311	0.491822	0.109644	0.000874347	0.747386
1658.51	0.820245	1663.25	6.41687e-24	1.2316e-17	1.78627e-11	1.07634e-10	2.98094e-22	0.0063571	0.133158	0.489113	0.113002	0.000945946	0.742576
1658.75	0.816407	1663.54	5.28271e-24	1.04373e-17	1.56813e-11	9.56875e-11	2.04415e-22	0.00599788	0.128138	0.486174	0.116403	0.00102269	0.737736
1658.99	0.812503	1663.82	4.34746e-24	8.84196e-18	1.37613e-11	8.50365e-11	1.39963e-22	0.00565681	0.12325	0.48301	0.119847	0.00110489	0.732869
1659.23	0.808544	1664.1	3.57651e-24	7.48782e-18	1.20722e-11	7.55441e-11	9.56873e-23	0.00533311	0.118493	0.479625	0.123329	0.00119286	0.727974
1659.47	0.804542	1664.39	2.94122e-24	6.33879e-18	1.05866e-11	6.70874e-11	6.53184e-23	0.00502602	0.113867	0.476025	0.126849	0.00128694	0.723054
1659.71	0.800509	1664.67	2.41792e-24	5.36417e-18	9.28045e-12	5.95561e-11	4.45201e-23	0.00473481	0.10937	0.472213	0.130403	0.00138746	0.71811
1659.95	0.796457	1664.95	1.98701e-24	4.53779e-18	8.13258e-12	5.28513e-11	3.02983e-23	0.00445879	0.105002	0.468197	0.133989	0.00149479	0.713143
1660.2	0.792396	1665.24	1.63231e-24	3.83734e-18	7.12414e-12	4.68847e-11	2.05883e-23	0.00419726	0.100762	0.463982	0.137604	0.0016093	0.708155
1660.44	0.788332	1665.52	1.34045e-24	3.24385e-18	6.23852e-12	4.15768e-11	1.39689e-23	0.00394956	0.0966479	0.459573	0.141245	0.00173137	0.703147
1660.68	0.784268	1665.81	1.10039e-24	2.74118e-18	5.46105e-12	3.68567e-11	9.46334e-24	0.00371508	0.0926586	0.454977	0.144909	0.00186139	0.698121
1660.92	0.780203	1666.09	9.02991e-25	2.31557e-18	4.77876e-12	3.26607e-11	6.40129e-24	0.00349319	0.0887926	0.450201	0.148592	0.00199978	0.693079
1661.16	0.776134	1666.37	7.40741e-25	1.95535e-18	4.18022e-12	2.89321e-11	4.32345e-24	0.0032833	0.0850483	0.445251	0.152292	0.00214695	0.688022
1661.4	0.772055	1666.66	6.07428e-25	1.65057e-18	3.65534e-12	2.56201e-11	2.91564e-24	0.00308485	0.081424	0.440134	0.156005	0.00230334	0.682952
1661.64	0.767945	1666.94	4.97929e-25	1.39281e-18	3.19523e-12	2.26791e-11	1.96326e-24	0.0028973	0.0779179	0.434857	0.159728	0.0024694	0.67787
1661.88	0.763837	1667.22	4.08024e-25	1.17488e-18	2.79204e-12	2.00685e-11	1.31997e-24	0.00272012	0.074528	0.429427	0.163457	0.00264558	0.672778
1662.12	0.75971	1667.51	3.34233e-25	9.90689e-19	2.43885e-12	1.77521e-11	8.86109e-25	0.0025528	0.0712524	0.423852	0.167188	0.00283234	0.667678
1662.37	0.755566	1667.79	2.73689e-25	8.3508e-19	2.12958e-12	1.56974e-11	5.93953e-25	0.00239486	0.0680891	0.418139	0.170918	0.00303017	0.662571
1662.61	0.751405	1668.07	2.24032e-25	7.03661e-19	1.85886e-12	1.38756e-11	3.97519e-25	0.00224584	0.0650359	0.412295	0.174643	0.00323955	0.657459
1662.85	0.74723	1668.36	1.83319e-25	5.92713e-19	1.62198e-12	1.22609e-11	2.65646e-25	0.0021053	0.0620908	0.406329	0.178358	0.00346097	0.652344
1663.09	0.743045	1668.64	1.49951e-25	4.99079e-19	1.41478e-12	1.08302e-11	1.77251e-25	0.0019728	0.0592514	0.400247	0.182061	0.00369494	0.647227
1663.33	0.738852	1668.92	1.22613e-25	4.20088e-19	1.23361e-12	9.56304e-12	1.18091e-25	0.00184793	0.0565155	0.394058	0.185746	0.00394197	0.64211
1663.57	0.734654	1669.21	1.00224e-25	3.53472e-19	1.07525e-12	8.44112e-12	7.85565e-26	0.00173031	0.0538809	0.38777	0.18941	0.00420258	0.636994
1663.81	0.730455	1669.49	8.18933e-26	2.97314e-19	9.36892e-13	7.44816e-12	5.21782e-26	0.00161957	0.0513452	0.381391	0.193048	0.00447728	0.631881
1664.05	0.726256	1669.77	6.68915e-26	2.49989e-19	8.16043e-13	6.56967e-12	3.46048e-26	0.00151533	0.048906	0.374928	0.196657	0.0047666	0.626772
1664.29	0.72206	1670.06	5.46183e-26	2.10122e-19	7.10528e-13	5.79272e-12	2.29152e-26	0.00141727	0.0465611	0.368389	0.200232	0.00507106	0.62167
1664.54	0.717867	1670.34	4.45811e-26	1.76549e-19	6.18436e-13	5.10583e-12	1.51514e-26	0.00132505	0.0443079	0.361782	0.203768	0.00539121	0.616574
1664.78	0.713679	1670.62	3.63754e-26	1.48288e-19	5.38087e-13	4.49879e-12	1.00028e-26	0.00123835	0.0421442	0.355114	0.207262	0.00572755	0.611487
1665.02	0.709495	1670.91	2.96695e-26	1.24506e-19	4.68011e-13	3.9625e-12	6.59371e-27	0.0011569	0.0400674	0.348395	0.210709	0.00608062	0.606409
1665.26	0.705298	1671.19	2.41912e-26	1.04501e-19	4.06915e-13	3.4889e-12	4.33989e-27	0.00108038	0.0380753	0.341631	0.214105	0.00645094	0.601343
1665.5	0.701123	1671.47	1.97174e-26	8.76792e-20	3.53669e-13	3.0708e-12	2.85212e-27	0.00100855	0.0361654	0.334829	0.217446	0.00683903	0.596288
1665.74	0.69695	1671.76	1.60652e-26	7.35388e-20	3.0728e-13	2.70185e-12	1.87154e-27	0.000941134	0.0343353	0.327998	0.220727	0.0072454	0.591247
1665.98	0.692778	1672.04	1.30849e-26	6.16568e-20	2.66881e-13	2.37637e-12	1.22622e-27	0.000877891	0.0325826	0.321145	0.223945	0.00767055	0.58622
1666.22	0.688604	1672.32	1.06536e-26	5.16762e-20	2.3171e-13	2.08936e-12	8.02193e-28	0.000818587	0.030905	0.314277	0.227094	0.00811496	0.581209
1666.46	0.684427	1672.61	8.67098e-27	4.32958e-20	2.01103e-13	1.83635e-12	5.23998e-28	0.000762999	0.0293001	0.307401	0.23017	0.00857911	0.576214
1666.7	0.680241	1672.89	7.0548e-27	3.62614e-20	1.74476e-13	1.61341e-12	3.4176e-28	0.000710916	0.0277657	0.300524	0.233171	0.00906348	0.571235
1666.95	0.676044	1673.17	5.73782e-27	3.03592e-20	1.51321e-13	1.41703e-12	2.22563e-28	0.000662136	0.0262993	0.293654	0.236091	0.00956849	0.566275
1667.19	0.671831	1673.46	4.66502e-27	2.54085e-20	1.31192e-13	1.2441e-12	1.44719e-28	0.000616469	0.0248989	0.286796	0.238926	0.0100946	0.561332
1667.43	0.667601	1673.74	3.79145e-27	2.12576e-20	1.137e-13	1.09189e-12	9.39586e-29	0.000573734	0.023562	0.279957	0.241674	0.0106421	0.556409
1667.67	0.66335	1674.02	3.08036e-27	1.77784e-20	9.85046e-14	9.57961e-13	6.09101e-29	0.000533758	0.0222865	0.273145	0.244329	0.0112116	0.551505
1667.91	0.659079	1674.31	2.50175e-27	1.48634e-20	8.53098e-14	8.40158e-13	3.94259e-29	0.00049638	0.0210702	0.266364	0.246888	0.0118032	0.546621
1668.15	0.654789	1674.59	2.03109e-27	1.24219e-20	7.38561e-14	7.36579e-13	2.54809e-29	0.000461443	0.0199111	0.25962	0.249348	0.0124173	0.541758
1668.39	0.650484	1674.88	1.6484e-27	1.03777e-20	6.39173e-14	6.45539e-13	1.64433e-29	0.000428803	0.018807	0.252921	0.251705	0.0130543	0.536915
1668.63	0.646169	1675.16	1.33733e-27	8.66683e-21	5.52963e-14	5.65549e-13	1.0595e-29	0.00039832	0.0177558	0.24627	0.253955	0.0137144	0.532093
1668.87	0.641851	1675.44	1.08457e-27	7.23543e-21	4.78209e-14	4.95294e-13	6.81643e-30	0.000369863	0.0167556	0.239673	0.256096	0.0143977	0.527292
1669.12	0.637537	1675.73	8.79277e-28	6.03828e-21	4.13414e-14	4.33612e-13	4.37877e-30	0.000343309	0.0158043	0.233136	0.258124	0.0151045	0.522513
1669.36	0.633217	1676.01	7.12586e-28	5.03741e-21	3.57271e-14	3.79476e-13	2.80858e-30	0.00031854	0.0149001	0.226663	0.260037	0.015835	0.517754
1669.6	0.628933	1676.29	5.77289e-28	4.20094e-21	3.08641e-14	3.3198e-13	1.79871e-30	0.000295447	0.0140412	0.220259	0.261831	0.0165891	0.513016
1669.84	0.624673	1676.58	4.67514e-28	3.50211e-21	2.66536e-14	2.90325e-13	1.15021e-30	0.000273923	0.0132255	0.213929	0.263504	0.0173671	0.5083
1670.08	0.620443	1676.86	3.78478e-28	2.91849e-21	2.30093e-14	2.53806e-13	7.34402e-31	0.000253871	0.0124515	0.207676	0.265054	0.0181688	0.503604
1670.32	0.616243	1677.14	3.06289e-28	2.43127e-21	1.98562e-14	2.21802e-13	4.68199e-31	0.000235197	0.0117173	0.201504	0.266478	0.0189942	0.498928
1670.56	0.612076	1677.43	2.47781e-28	2.02466e-21	1.7129e-14	1.93764e-13	2.98035e-31	0.000217814	0.0110213	0.195417	0.267774	0.0198432	0.494273
1670.8	0.607939	1677.71	2.00377e-28	1.68545e-21	1.47711e-14	1.6921e-13	1.89428e-31	0.00020164	0.0103618	0.189419	0.26894	0.0207156	0.489638
1671.04	0.603831	1677.99	1.61985e-28	1.40257e-21	1.27333e-14	1.47714e-13	1.20216e-31	0.000186595	0.00973717	0.183513	0.269974	0.0216113	0.485022
1671.29	0.599749	1678.28	1.30902e-28	1.16675e-21	1.09727e-14	1.28903e-13	7.61762e-32	0.000172607	0.00914598	0.177701	0.270875	0.02253	0.480425
1671.53	0.59569	1678.56	1.05745e-28	9.70232e-22	9.4521e-15	1.12448e-13	4.81967e-32	0.000159608	0.00858668	0.171987	0.271642	0.0234713	0.475847
1671.77	0.59165	1678.84	8.53929e-29	8.06527e-22	8.13936e-15	9.80583e-14	3.04478e-32	0.000147531	0.00805783	0.166373	0.272273	0.0244348	0.471286
1672.01	0.587626	1679.13	6.8933e-29	6.70205e-22	7.00643e-15	8.54794e-14	1.92059e-32	0.000136316	0.00755803	0.160862	0.272767	0.0254201	0.466743
1672.25	0.583615	1679.41	5.5626e-29	5.56725e-22	6.02904e-15	7.44875e-14	1.20963e-32	0.000125906	0.00708594	0.155454	0.273124	0.0264266	0.462216
1672.49	0.579613	1679.69	4.48718e-29	4.62295e-22	5.18614e-15	6.4886e-14	7.607e-33	0.000116247	0.00664024	0.150153	0.273343	0.0274537	0.457706
1672.73	0.575617	1679.98	3.61838e-29	3.83745e-22	4.45949e-15	5.65019e-14	4.77654e-33	0.000107288	0.00621968	0.14496	0.273423	0.0285009	0.453211
1672.97	0.571624	1680.26	2.91675e-29	3.18427e-22	3.83329e-15	4.91835e-14	2.9947e-33	9.89819e-05	0.00582304	0.139876	0.273365	0.0295672	0.448731
1673.21	0.567614	1680.54	2.35034e-29	2.64133e-22	3.29384e-15	4.27978e-14	1.87471e-33	9.12841e-05	0.00544916	0.134903	0.273169	0.0306521	0.444264
1673.45	0.563618	1680.83	1.89324e-29	2.19019e-22	2.8293e-15	3.72279e-14	1.1718e-33	8.4153e-05	0.00509692	0.13004	0.272835	0.0317545	0.439811
1673.7	0.559617	1681.11	1.52449e-29	1.81545e-22	2.42941e-15	3.23713e-14	7.31334e-34	7.75495e-05	0.00476522	0.125291	0.272363	0.0328735	0.43537
1673.94	0.555608	1681.39	1.22713e-29	1.50429e-22	2.08529e-15	2.81383e-14	4.5574e-34	7.14371e-05	0.00445304	0.120653	0.271755	0.0340082	0.430941
1674.18	0.551592	1681.68	9.87417e-30	1.24602e-22	1.78928e-15	2.445e-14	2.83569e-34	6.57814e-05	0.00415937	0.11613	0.27101	0.0351574	0.426522
1674.42	0.547565	1681.96	7.94248e-30	1.03172e-22	1.53473e-15	2.12376e-14	1.76174e-34	6.05505e-05	0.00388326	0.111719	0.270131	0.0363201	0.422114
1674.66	0.543529	1682.24	6.3864e-30	8.53976e-23	1.31593e-15	1.84407e-14	1.09286e-34	5.57144e-05	0.00362379	0.107422	0.269119	0.0374949	0.417715
1674.9	0.539482	1682.53	5.13335e-30	7.066e-23	1.12792e-15	1.60064e-14	6.76904e-35	5.12451e-05	0.00338009	0.103238	0.267974	0.0386807	0.413325
1675.14	0.535426	1682.81	4.12469e-30	5.84448e-23	9.6643e-16	1.38885e-14	4.1863e-35	4.71164e-05	0.0031513	0.0991677	0.2667	0.0398761	0.408942
1675.38	0.531362	1683.09	3.31303e-30	4.83241e-23	8.27763e-16	1.20465e-14	2.58508e-35	4.33038e-05	0.00293664	0.0952096	0.265297	0.0410797	0.404566
1675.62	0.527292	1683.38	2.66015e-30	3.99417e-23	7.08739e-16	1.04451e-14	1.59389e-35	3.97847e-05	0.00273532	0.0913636	0.263767	0.04229	0.400196
1675.87	0.523216	1683.66	2.13516e-30	3.30015e-23	6.06614e-16	9.05335e-15	9.81256e-36	3.65377e-05	0.00254662	0.0876289	0.262114	0.0435056	0.395832
1676.11	0.519136	1683.94	1.71317e-30	2.72575e-23	5.19018e-16	7.84423e-15	6.0318e-36	3.35429e-05	0.00236984	0.0840045	0.26034	0.0447247	0.391472
1676.35	0.515053	1684.23	1.37409e-30	2.25052e-23	4.43913e-16	6.79417e-15	3.70213e-36	3.07819e-05	0.00220429	0.0804896	0.258446	0.0459459	0.387117
1676.59	0.510967	1684.51	1.10173e-30	1.85749e-23	3.79541e-16	5.88258e-15	2.26881e-36	2.82374e-05	0.00204936	0.077083	0.256437	0.0471674	0.382765
1676.83	0.506878	1684.8	8.83036e-31	1.53254e-23	3.24387e-16	5.09148e-15	1.3883e-36	2.58934e-05	0.00190444	0.0737834	0.254314	0.0483875	0.378416
1677.07	0.502769	1685.08	7.07503e-31	1.26399e-23	2.77149e-16	4.40519e-15	8.48221e-37	2.3735e-05	0.00176893	0.0705895	0.252082	0.0496045	0.374068
1677.31	0.498672	1685.36	5.6666e-31	1.04213e-23	2.36706e-16	3.81005e-15	5.17458e-37	2.17482e-05	0.00164231	0.0675	0.249742	0.0508165	0.369723
1677.55	0.494572	1685.65	4.53693e-31	8.58903e-24	2.02092e-16	3.29414e-15	3.15197e-37	1.99202e-05	0.00152403	0.0645132	0.247299	0.0520217	0.365378
1677.79	0.49047	1685.93	3.63117e-31	7.07638e-24	1.72478e-16	2.84707e-15	1.91703e-37	1.82389e-05	0.00141362	0.0616276	0.244756	0.0532183	0.361033
1678.04	0.486369	1686.21	2.9052e-31	5.82805e-24	1.47151e-16	2.45979e-15	1.16417e-37	1.66931e-05	0.0013106	0.0588414	0.242116	0.0544043	0.356689
1678.28	0.482271	1686.5	2.32354e-31	4.79822e-24	1.25499e-16	2.12444e-15	7.05902e-38	1.52726e-05	0.00121452	0.056153	0.239384	0.0555778	0.352344
1678.52	0.478179	1686.78	1.85767e-31	3.94895e-24	1.06994e-16	1.83415e-15	4.27378e-38	1.39676e-05	0.00112496	0.0535604	0.236562	0.056737	0.347999
1678.76	0.474096	1687.06	1.48468e-31	3.24884e-24	9.11852e-17	1.58296e-15	2.58358e-38	1.27693e-05	0.00104151	0.0510618	0.233656	0.0578798	0.343652
1679	0.470024	1687.35	1.18616e-31	2.6719e-24	7.76845e-17	1.36569e-15	1.55944e-38	1.16694e-05	0.000963812	0.0486554	0.230668	0.0590044	0.339304
1679.24	0.465965	1687.63	9.47318e-32	2.19663e-24	6.6159e-17	1.17781e-15	9.39851e-39	1.06601e-05	0.000891493	0.046339	0.227604	0.0601087	0.334954
1679.48	0.46192	1687.91	7.56301e-32	1.80526e-24	5.63234e-17	1.01542e-15	5.65573e-39	9.73446e-06	0.000824216	0.0441107	0.224466	0.0611909	0.330602
1679.72	0.457888	1688.2	6.03585e-32	1.48308e-24	4.79328e-17	8.75109e-16	3.39827e-39	8.88581e-06	0.000761661	0.0419685	0.22126	0.062249	0.326248
1679.96	0.453868	1688.48	4.81534e-32	1.21797e-24	4.07777e-17	7.53915e-16	2.03877e-39	8.10806e-06	0.000703527	0.0399102	0.217989	0.0632811	0.321892
1680.2	0.44986	1688.76	3.84026e-32	9.99892e-25	3.46783e-17	6.49274e-16	1.22129e-39	7.39557e-06	0.000649527	0.0379337	0.214658	0.0642853	0.317534
1680.44	0.445863	1689.05	3.06154e-32	8.20568e-25	2.94806e-17	5.58956e-16	7.30483e-40	6.74313e-06	0.000599393	0.0360371	0.211271	0.0652598	0.313174
1680.69	0.441859	1689.33	2.43985e-32	6.73164e-25	2.50531e-17	4.81031e-16	4.36256e-40	6.14591e-06	0.000552871	0.034218	0.207831	0.0662027	0.308811
1680.93	0.437899	1689.61	1.94371e-32	5.52042e-25	2.12829e-17	4.13822e-16	2.60143e-40	5.59946e-06	0.000509723	0.0324744	0.204345	0.0671123	0.304447
1681.17	0.433917	1689.9	1.54791e-32	4.52552e-25	1.80736e-17	3.55876e-16	1.5489e-40	5.09966e-06	0.000469723	0.0308042	0.200815	0.0679868	0.300081
1681.41	0.429964	1690.18	1.23226e-32	3.7086e-25	1.53428e-17	3.05934e-16	9.20825e-41	4.64271e-06	0.000432661	0.0292052	0.197246	0.0688245	0.295713
1681.65	0.426024	1690.46	9.80634e-33	3.03805e-25	1.30199e-17	2.62908e-16	5.466e-41	4.22509e-06	0.000398338	0.0276752	0.193643	0.0696238	0.291345
1681.89	0.4221	1690.75	7.80109e-33	2.48786e-25	1.10448e-17	2.25852e-16	3.23968e-41	3.84358e-06	0.000366566	0.0262123	0.190009	0.0703832	0.286975
1682.13	0.418193	1691.03	6.20367e-33	2.03659e-25	9.36594e-18	1.93949e-16	1.91724e-41	3.49519e-06	0.000337172	0.0248141	0.186349	0.0711011	0.282605
1682.37	0.414306	1691.31	4.93159e-33	1.66657e-25	7.93945e-18	1.66494e-16	1.13289e-41	3.17718e-06	0.000309991	0.0234788	0.182667	0.071776	0.278235
1682.62	0.410439	1691.6	3.91895e-33	1.36329e-25	6.72782e-18	1.42874e-16	6.68411e-42	2.887e-06	0.000284868	0.0222041	0.178967	0.0724067	0.273866
1682.86	0.406592	1691.88	3.11313e-33	1.11481e-25	5.69906e-18	1.22561e-16	3.93766e-42	2.62232e-06	0.000261659	0.0209881	0.175254	0.0729919	0.269498
1683.1	0.402765	1692.16	2.47213e-33	9.11289e-26	4.82589e-18	1.05099e-16	2.31618e-42	2.38101e-06	0.00024023	0.0198287	0.17153	0.0735303	0.265132
1683.34	0.398956	1692.45	1.96241e-33	7.44658e-26	4.08504e-18	9.0092e-17	1.36034e-42	2.16108e-06	0.000220452	0.0187239	0.167801	0.0740209	0.260768
1683.58	0.395165	1692.73	1.55723e-33	6.08278e-26	3.45668e-18	7.72006e-17	7.97743e-43	1.96072e-06	0.000202209	0.0176718	0.16407	0.0744627	0.256408
1683.82	0.391389	1693.01	1.23526e-33	4.96699e-26	2.92394e-18	6.61302e-17	4.67109e-43	1.77827e-06	0.000185389	0.0166704	0.16034	0.0748547	0.252052
1684.06	0.387628	1693.3	9.79518e-34	4.05442e-26	2.47242e-18	5.66271e-17	2.73096e-43	1.61217e-06	0.00016989	0.0157178	0.156616	0.0751961	0.247702
1684.3	0.383882	1693.58	7.76444e-34	3.30833e-26	2.08988e-18	4.84723e-17	1.59423e-43	1.46104e-06	0.000155613	0.0148123	0.152901	0.0754863	0.243357
1684.54	0.380152	1693.86	6.15252e-34	2.69857e-26	1.76589e-18	4.14771e-17	9.2924e-44	1.32357e-06	0.00014247	0.0139519	0.149199	0.0757246	0.239019
1684.79	0.376421	1694.15	4.8735e-34	2.20041e-26	1.4916e-18	3.54786e-17	5.4081e-44	1.19858e-06	0.000130376	0.0131348	0.145512	0.0759105	0.234689
1685.03	0.372723	1694.43	3.85899e-34	1.79358e-26	1.25946e-18	3.03369e-17	3.1427e-44	1.08498e-06	0.000119254	0.0123594	0.141845	0.0760437	0.230368
1685.27	0.369042	1694.72	3.05457e-34	1.46144e-26	1.06308e-18	2.59311e-17	1.82348e-44	9.81776e-07	0.000109029	0.0116239	0.1382	0.0761238	0.226058
1685.51	0.365378	1695	2.41698e-34	1.19038e-26	8.9699e-19	2.21572e-17	1.05642e-44	8.8805e-07	9.96349e-05	0.0109267	0.134581	0.0761508	0.221759
1685.75	0.361732	1695.28	1.91179e-34	9.69249e-27	7.56581e-19	1.89258e-17	6.11106e-45	8.02967e-07	9.10076e-05	0.0102661	0.13099	0.0761244	0.217472
1685.99	0.358103	1695.57	1.51166e-34	7.88915e-27	6.37924e-19	1.61598e-17	3.52968e-45	7.2576e-07	8.30887e-05	0.00964066	0.127431	0.0760448	0.2132
1686.23	0.35449	1695.85	1.19484e-34	6.41905e-27	5.37684e-19	1.37932e-17	2.03561e-45	6.55727e-07	7.58236e-05	0.00904874	0.123905	0.0759122	0.208942
1686.47	0.350893	1696.13	9.44088e-35	5.22102e-27	4.53033e-19	1.1769e-17	1.17218e-45	5.92227e-07	6.91615e-05	0.00848889	0.120416	0.0757269	0.204701
1686.71	0.347308	1696.42	7.45692e-35	4.24507e-27	3.81573e-19	1.00383e-17	6.7396e-46	5.34674e-07	6.30553e-05	0.00795968	0.116966	0.0754891	0.200478
1686.95	0.343735	1696.7	5.88778e-35	3.45033e-27	3.21271e-19	8.55898e-18	3.86914e-46	4.8253e-07	5.74616e-05	0.0074597	0.113557	0.0751995	0.196274
1687.19	0.340171	1696.98	4.64717e-35	2.80337e-27	2.70401e-19	7.29509e-18	2.21786e-46	4.35306e-07	5.23397e-05	0.00698761	0.110192	0.0748586	0.192091
1687.44	0.336613	1697.27	3.66666e-35	2.2769e-27	2.27505e-19	6.21562e-18	1.26939e-46	3.92554e-07	4.76521e-05	0.00654211	0.106873	0.0744671	0.18793
1687.68	0.333057	1697.55	2.892e-35	1.84865e-27	1.91346e-19	5.29399e-18	7.25433e-47	3.53867e-07	4.33642e-05	0.00612194	0.103601	0.0740259	0.183792
1687.92	0.3295	1697.83	2.28018e-35	1.50041e-27	1.60876e-19	4.5074e-18	4.13941e-47	3.18871e-07	3.94437e-05	0.00572586	0.100378	0.0735358	0.179679
1688.16	0.325937	1698.12	1.79716e-35	1.21733e-27	1.3521e-19	3.83632e-18	2.35842e-47	2.87227e-07	3.5861e-05	0.00535272	0.0972064	0.0729979	0.175593
1688.4	0.322366	1698.4	1.41595e-35	9.87309e-28	1.13598e-19	3.26398e-18	1.34166e-47	2.58625e-07	3.25886e-05	0.00500138	0.0940874	0.0724132	0.171535
1688.64	0.318767	1698.68	1.11521e-35	8.00465e-28	9.54069e-20	2.77604e-18	7.62089e-48	2.32783e-07	2.96009e-05	0.00467076	0.0910223	0.071783	0.167506
1688.88	0.315166	1698.97	8.78024e-36	6.48749e-28	8.01e-20	2.3602e-18	4.32224e-48	2.09443e-07	2.68747e-05	0.00435979	0.0880125	0.0711085	0.163508
1689.12	0.31155	1699.25	6.9104e-36	5.25601e-28	6.72248e-20	2.00594e-18	2.44766e-48	1.88372e-07	2.43882e-05	0.00406748	0.0850592	0.0703911	0.159542
1689.37	0.307915	1699.53	5.43682e-36	4.25677e-28	5.63991e-20	1.70424e-18	1.384e-48	1.69357e-07	2.21214e-05	0.00379287	0.0821634	0.0696322	0.155611
1689.61	0.304263	1699.82	4.27594e-36	3.44627e-28	4.72998e-20	1.4474e-18	7.81375e-49	1.52203e-07	2.0056e-05	0.00353501	0.0793259	0.0688332	0.151714
1689.85	0.300595	1700.1	3.36173e-36	2.7891e-28	3.96544e-20	1.22883e-18	4.40478e-49	1.36735e-07	1.8175e-05	0.00329303	0.0765477	0.0679959	0.147855
1690.09	0.296911	1700.38	2.64204e-36	2.25644e-28	3.32329e-20	1.04289e-18	2.4793e-49	1.22792e-07	1.64627e-05	0.00306607	0.0738295	0.0671218	0.144034
1690.33	0.293217	1700.67	2.07568e-36	1.82485e-28	2.78414e-20	8.84775e-19	1.39339e-49	1.10229e-07	1.49048e-05	0.00285332	0.0711717	0.0662126	0.140253
1690.57	0.289513	1700.95	1.63015e-36	1.47528e-28	2.33162e-20	7.50361e-19	7.81914e-50	9.89132e-08	1.34881e-05	0.00265399	0.0685748	0.06527	0.136512
1690.81	0.285806	1701.23	1.27979e-36	1.19226e-28	1.95196e-20	6.36141e-19	4.38112e-50	8.87258e-08	1.22003e-05	0.00246735	0.0660393	0.0642958	0.132815
1691.05	0.282098	1701.52	1.00437e-36	9.63183e-29	1.63353e-20	5.39114e-19	2.45104e-50	7.95574e-08	1.10303e-05	0.00229268	0.0635653	0.0632919	0.129161
1691.29	0.278392	1701.8	7.87943e-37	7.77844e-29	1.36656e-20	4.56724e-19	1.36917e-50	7.13093e-08	9.96793e-06	0.0021293	0.061153	0.0622601	0.125552
1691.53	0.274693	1702.08	6.17933e-37	6.27944e-29	1.14281e-20	3.86786e-19	7.63667e-51	6.3892e-08	9.00366e-06	0.00197657	0.0588025	0.0612023	0.12199
1691.78	0.271001	1702.37	4.84431e-37	5.06751e-29	9.55361e-21	3.27442e-19	4.25296e-51	5.72245e-08	8.12888e-06	0.00183388	0.0565138	0.0601204	0.118476
1692.02	0.267317	1702.65	3.79636e-37	4.08803e-29	7.9837e-21	2.77103e-19	2.36493e-51	5.12333e-08	7.33568e-06	0.00170063	0.0542866	0.0590163	0.115011
1692.26	0.263641	1702.93	2.97405e-37	3.29668e-29	6.66939e-21	2.34419e-19	1.31307e-51	4.5852e-08	6.6168e-06	0.00157627	0.0521208	0.0578919	0.111596
1692.5	0.259956	1703.22	2.32903e-37	2.65758e-29	5.56945e-21	1.9824e-19	7.27938e-52	4.10203e-08	5.96559e-06	0.00146026	0.0500161	0.0567493	0.108232
1692.74	0.25629	1703.5	1.82325e-37	2.1416e-29	4.64926e-21	1.67584e-19	4.02942e-52	3.66838e-08	5.37597e-06	0.00135212	0.0479721	0.0555903	0.10492
1692.98	0.252626	1703.78	1.42679e-37	1.72519e-29	3.87972e-21	1.41619e-19	2.22706e-52	3.27933e-08	4.84237e-06	0.00125135	0.0459883	0.0544169	0.101661
1693.22	0.24896	1704.07	1.11615e-37	1.38925e-29	3.2364e-21	1.19633e-19	1.22903e-52	2.93042e-08	4.3597e-06	0.00115752	0.0440642	0.053231	0.0984572
1693.46	0.245292	1704.35	8.72825e-38	1.11833e-29	2.69879e-21	1.01025e-19	6.77221e-53	2.61765e-08	3.92332e-06	0.00107018	0.0421993	0.0520346	0.095308
1693.7	0.241621	1704.64	6.82304e-38	8.99917e-30	2.24967e-21	8.52809e-20	3.72598e-53	2.33737e-08	3.52897e-06	0.000988929	0.0403928	0.0508294	0.0922148
1693.94	0.237947	1704.92	5.33179e-38	7.23903e-30	1.87463e-21	7.19646e-20	2.04687e-53	2.0863e-08	3.17278e-06	0.000913391	0.0386442	0.0496175	0.0891782
1694.19	0.234269	1705.2	4.16499e-38	5.82108e-30	1.56155e-21	6.07059e-20	1.12275e-53	1.8615e-08	2.85122e-06	0.000843198	0.0369525	0.0484005	0.0861991
1694.43	0.230591	1705.49	3.25236e-38	4.6792e-30	1.3003e-21	5.11903e-20	6.14911e-54	1.66029e-08	2.56105e-06	0.000778008	0.0353169	0.0471805	0.083278
1694.67	0.226913	1705.77	2.5388e-38	3.75997e-30	1.08237e-21	4.31509e-20	3.36266e-54	1.48026e-08	2.29935e-06	0.000717498	0.0337367	0.0459589	0.0804155
1694.91	0.223237	1706.05	1.98109e-38	3.02025e-30	9.00639e-22	3.63611e-20	1.83609e-54	1.31926e-08	2.06342e-06	0.00066136	0.0322109	0.0447378	0.0776121
1695.15	0.219567	1706.34	1.54534e-38	2.42519e-30	7.49155e-22	3.06287e-20	1.00103e-54	1.17532e-08	1.85084e-06	0.000609309	0.0307385	0.0435186	0.0748682
1695.39	0.215905	1706.62	1.20501e-38	1.94668e-30	6.22927e-22	2.57908e-20	5.44928e-55	1.04669e-08	1.65939e-06	0.000561072	0.0293186	0.042303	0.0721843
1695.63	0.212254	1706.9	9.3929e-39	1.56202e-30	5.17784e-22	2.17093e-20	2.96191e-55	9.31777e-09	1.48705e-06	0.000516393	0.0279501	0.0410926	0.0695606
1695.87	0.208616	1707.19	7.31905e-39	1.25292e-30	4.30233e-22	1.82672e-20	1.60748e-55	8.29169e-09	1.33199e-06	0.000475034	0.026632	0.0398889	0.0669973
1696.12	0.204979	1707.47	5.70105e-39	1.00463e-30	3.57359e-22	1.53654e-20	8.7108e-56	7.37579e-09	1.19254e-06	0.000436767	0.0253632	0.0386934	0.0644946
1696.36	0.201391	1707.75	4.43915e-39	8.05257e-31	2.96723e-22	1.292e-20	4.71316e-56	6.55857e-09	1.06719e-06	0.000401381	0.0241426	0.0375075	0.0620526
1696.6	0.197795	1708.04	3.45533e-39	6.45219e-31	2.46287e-22	1.08598e-20	2.54628e-56	5.82969e-09	9.54579e-07	0.000368677	0.0229692	0.0363326	0.0596714
1696.84	0.194237	1708.32	2.68859e-39	5.16802e-31	2.04351e-22	9.12491e-21	1.37354e-56	5.17984e-09	8.5345e-07	0.000338467	0.0218417	0.0351698	0.0573508
1697.08	0.190703	1708.6	2.09124e-39	4.13796e-31	1.69495e-22	7.66443e-21	7.39801e-57	4.60068e-09	7.6268e-07	0.000310576	0.020759	0.0340204	0.0550908
1697.32	0.187196	1708.89	1.62603e-39	3.31203e-31	1.40534e-22	6.43541e-21	3.9786e-57	4.08472e-09	6.81246e-07	0.00028484	0.0197201	0.0328855	0.0528911
1697.56	0.183715	1709.17	1.26386e-39	2.65e-31	1.16481e-22	5.40154e-21	2.13641e-57	3.62525e-09	6.08224e-07	0.000261106	0.0187236	0.0317663	0.0507517
1697.8	0.180261	1709.45	9.82003e-40	2.11955e-31	9.65092e-23	4.53214e-21	1.14546e-57	3.21625e-09	5.42777e-07	0.000239228	0.0177685	0.0306637	0.048672
1698.04	0.176835	1709.74	7.62733e-40	1.69467e-31	7.99335e-23	3.80132e-21	6.13221e-58	2.8523e-09	4.84146e-07	0.000219074	0.0168536	0.0295787	0.0466519
1698.28	0.173434	1710.02	5.92212e-40	1.35448e-31	6.61811e-23	3.18721e-21	3.27788e-58	2.52858e-09	4.31648e-07	0.000200517	0.0159777	0.0285121	0.0446908
1698.53	0.17006	1710.3	4.59649e-40	1.08219e-31	5.47753e-23	2.67135e-21	1.74949e-58	2.24074e-09	3.84663e-07	0.000183439	0.0151397	0.0274648	0.0427883
1698.77	0.16671	1710.59	3.56632e-40	8.64335e-32	4.53189e-23	2.23819e-21	9.32326e-59	1.98492e-09	3.42633e-07	0.000167731	0.0143383	0.0264374	0.0409438
1699.01	0.163383	1710.87	2.76605e-40	6.90088e-32	3.74817e-23	1.8746e-21	4.96095e-59	1.75764e-09	3.05053e-07	0.000153292	0.0135725	0.0254307	0.0391568
1699.25	0.160079	1711.15	2.14459e-40	5.50771e-32	3.09888e-23	1.56951e-21	2.63574e-59	1.55579e-09	2.71469e-07	0.000140025	0.0128411	0.0244452	0.0374266
1699.49	0.156795	1711.44	1.66216e-40	4.39423e-32	2.56115e-23	1.3136e-21	1.39824e-59	1.37659e-09	2.41469e-07	0.000127842	0.012143	0.0234815	0.0357525
1699.73	0.153531	1711.72	1.2878e-40	3.50461e-32	2.11597e-23	1.09903e-21	7.40627e-60	1.21758e-09	2.14685e-07	0.00011666	0.011477	0.0225399	0.0341338
1699.97	0.150287	1712	9.97393e-41	2.7941e-32	1.74755e-23	9.19181e-22	3.91704e-60	1.07652e-09	1.90783e-07	0.000106402	0.010842	0.021621	0.0325696
1700.21	0.147049	1712.29	7.72201e-41	2.22684e-32	1.44276e-23	7.68487e-22	2.06851e-60	9.51445e-10	1.69463e-07	9.69982e-05	0.010237	0.0207251	0.0310592
1700.45	0.143845	1712.57	5.97639e-41	1.77411e-32	1.1907e-23	6.42269e-22	1.09068e-60	8.40581e-10	1.50456e-07	8.83807e-05	0.00966085	0.0198524	0.0296017
1700.69	0.140662	1712.85	4.62374e-41	1.41292e-32	9.82333e-24	5.3659e-22	5.74218e-61	7.42353e-10	1.33518e-07	8.04883e-05	0.00911251	0.0190031	0.0281962
1700.94	0.137501	1713.14	3.57595e-41	1.12486e-32	8.10136e-24	4.48139e-22	3.01854e-61	6.55355e-10	1.18432e-07	7.32639e-05	0.00859095	0.0181774	0.0268418
1701.18	0.134365	1713.42	2.76462e-41	8.95209e-33	6.67887e-24	3.74135e-22	1.58437e-61	5.78332e-10	1.05002e-07	6.66543e-05	0.00809514	0.0173755	0.0255374
1701.42	0.131253	1713.7	2.13661e-41	7.1219e-33	5.50417e-24	3.1224e-22	8.30345e-62	5.10168e-10	9.3051e-08	6.06105e-05	0.00762409	0.0165973	0.0242821
1701.66	0.12817	1713.99	1.65066e-41	5.66386e-33	4.53447e-24	2.60491e-22	4.3451e-62	4.49868e-10	8.24221e-08	5.50871e-05	0.00717681	0.0158429	0.0230749
1701.9	0.125117	1714.27	1.27478e-41	4.50271e-33	3.73427e-24	2.17242e-22	2.27029e-62	3.96543e-10	7.29733e-08	5.00418e-05	0.00675235	0.0151122	0.0219147
1702.14	0.122097	1714.56	9.84147e-42	3.57833e-33	3.07419e-24	1.81108e-22	1.18441e-62	3.49407e-10	6.45776e-08	4.54357e-05	0.00634978	0.0144051	0.0208004
1702.38	0.119112	1714.84	7.59501e-42	2.8427e-33	2.52988e-24	1.50931e-22	6.16973e-63	3.07757e-10	5.71213e-08	4.12329e-05	0.00596819	0.0137215	0.019731
1702.62	0.116166	1715.12	5.85925e-42	2.2575e-33	2.0812e-24	1.25737e-22	3.20899e-63	2.70969e-10	5.05024e-08	3.74e-05	0.00560669	0.0130612	0.0187054
1702.86	0.113261	1715.41	4.51856e-42	1.79212e-33	1.71148e-24	1.04711e-22	1.66652e-63	2.38487e-10	4.46297e-08	3.39064e-05	0.00526442	0.012424	0.0177224
1703.11	0.110399	1715.69	3.4834e-42	1.42218e-33	1.40695e-24	8.71703e-23	8.64162e-64	2.0982e-10	3.94215e-08	3.07236e-05	0.00494055	0.0118096	0.0167809
1703.35	0.107581	1715.97	2.68443e-42	1.1282e-33	1.15618e-24	7.25418e-23	4.47423e-64	1.84528e-10	3.48049e-08	2.78256e-05	0.00463425	0.0112178	0.0158799
1703.59	0.104808	1716.26	2.06797e-42	8.94666e-34	9.49774e-25	6.03466e-23	2.31304e-64	1.62223e-10	3.07146e-08	2.51883e-05	0.00434474	0.0106481	0.0150181
1703.83	0.102079	1716.54	1.59251e-42	7.09222e-34	7.79936e-25	5.01837e-23	1.19395e-64	1.42561e-10	2.70925e-08	2.27895e-05	0.00407126	0.0101003	0.0141944
1704.07	0.0993849	1716.82	1.22593e-42	5.62015e-34	6.4024e-25	4.17174e-23	6.15364e-65	1.25234e-10	2.38863e-08	2.06087e-05	0.00381306	0.00957399	0.0134077
1704.31	0.0967456	1717.11	9.43396e-43	4.45203e-34	5.25378e-25	3.46671e-23	3.16677e-65	1.09971e-10	2.10498e-08	1.86273e-05	0.00356942	0.00906876	0.0126568
1704.55	0.0941475	1717.39	7.25717e-43	3.52545e-34	4.30969e-25	2.87979e-23	1.62721e-65	9.65314e-11	1.85415e-08	1.68279e-05	0.00333967	0.00858418	0.0119407
1704.79	0.0915893	1717.67	5.58065e-43	2.79071e-34	3.53398e-25	2.39139e-23	8.34849e-66	8.47022e-11	1.63244e-08	1.51947e-05	0.00312312	0.00811981	0.0112581
1705.03	0.089069	1717.96	4.28991e-43	2.20831e-34	2.89686e-25	1.98511e-23	4.27675e-66	7.42944e-11	1.43658e-08	1.37131e-05	0.00291913	0.00767519	0.010608
1705.28	0.0865847	1718.24	3.29652e-43	1.74683e-34	2.37376e-25	1.64727e-23	2.18756e-66	6.51407e-11	1.26363e-08	1.23698e-05	0.00272709	0.00724984	0.00998931
1705.52	0.0841348	1718.52	2.53226e-43	1.38129e-34	1.94442e-25	1.36643e-23	1.11724e-66	5.70931e-11	1.11098e-08	1.11524e-05	0.00254639	0.00684328	0.00940083
1705.76	0.0817179	1718.81	1.94449e-43	1.09186e-34	1.59217e-25	1.13307e-23	5.69737e-67	5.00207e-11	9.76323e-09	1.00498e-05	0.00237646	0.00645499	0.00884151
1706	0.079333	1719.09	1.49262e-43	8.62764e-35	1.30326e-25	9.39231e-24	2.90096e-67	4.38078e-11	8.57584e-09	9.05161e-06	0.00221675	0.00608448	0.00831029
1706.24	0.0769798	1719.37	1.14534e-43	6.81494e-35	1.0664e-25	7.78272e-24	1.47486e-67	3.83519e-11	7.52936e-09	8.14849e-06	0.00206672	0.00573123	0.00780611
1706.48	0.0746586	1719.66	8.78555e-44	5.38118e-35	8.72275e-26	6.44667e-24	7.48683e-68	3.35628e-11	6.60749e-09	7.33179e-06	0.00192588	0.00539471	0.00732792
1706.72	0.07237	1719.94	6.73668e-44	4.24754e-35	7.13234e-26	5.33807e-24	3.79478e-68	2.93606e-11	5.7958e-09	6.59363e-06	0.00179372	0.0050744	0.00687472
1706.96	0.0701153	1720.22	5.16379e-44	3.35153e-35	5.82982e-26	4.41854e-24	1.9205e-68	2.56748e-11	5.08145e-09	5.9268e-06	0.00166979	0.00476977	0.00644548
1707.2	0.0678961	1720.51	3.95673e-44	2.64358e-35	4.76347e-26	3.65609e-24	9.70476e-69	2.24431e-11	4.45308e-09	5.32474e-06	0.00155363	0.00448029	0.00603924
1707.44	0.0657141	1720.79	3.03074e-44	2.08443e-35	3.89078e-26	3.02413e-24	4.8966e-69	1.96107e-11	3.90059e-09	4.78143e-06	0.00144482	0.00420543	0.00565504
1707.68	0.0635712	1721.07	2.32063e-44	1.64296e-35	3.17683e-26	2.50052e-24	2.46686e-69	1.71293e-11	3.41506e-09	4.29139e-06	0.00134295	0.00394468	0.00529193
1707.93	0.0614601	1721.36	1.77626e-44	1.29453e-35	2.59297e-26	2.06682e-24	1.24089e-69	1.49562e-11	2.98858e-09	3.84964e-06	0.00124763	0.00369751	0.004949
1708.17	0.0593994	1721.64	1.35911e-44	1.01963e-35	2.11566e-26	1.70774e-24	6.23254e-70	1.30538e-11	2.61414e-09	3.45163e-06	0.0011585	0.0034634	0.00462535
1708.41	0.0573809	1721.92	1.03955e-44	8.02818e-36	1.72559e-26	1.41054e-24	3.12562e-70	1.13891e-11	2.28554e-09	3.09321e-06	0.00107518	0.00324185	0.00432012
1708.65	0.055405	1722.21	7.94847e-45	6.31883e-36	1.40694e-26	1.16465e-24	1.56512e-70	9.9329e-12	1.99733e-09	2.77062e-06	0.000997352	0.00303234	0.00403247
1708.89	0.0534718	1722.49	6.07527e-45	4.97166e-36	1.14672e-26	9.61276e-25	7.82526e-71	8.6596e-12	1.74464e-09	2.48042e-06	0.00092469	0.00283439	0.00376156
1709.13	0.0515809	1722.77	4.64186e-45	3.91031e-36	9.343e-27	7.93134e-25	3.90653e-71	7.54665e-12	1.52321e-09	2.2195e-06	0.000856887	0.00264751	0.00350662
1709.37	0.0497323	1723.06	3.54539e-45	3.07444e-36	7.60955e-27	6.54169e-25	1.94726e-71	6.57424e-12	1.32927e-09	1.98503e-06	0.000793654	0.00247123	0.00326687
1709.61	0.0479254	1723.34	2.70696e-45	2.41638e-36	6.1955e-27	5.39359e-25	9.69161e-72	5.72496e-12	1.15948e-09	1.77444e-06	0.000734715	0.00230506	0.00304155
1709.86	0.0461597	1723.62	2.06606e-45	1.8985e-36	5.04242e-27	4.4454e-25	4.81625e-72	4.98349e-12	1.01091e-09	1.58539e-06	0.000679809	0.00214857	0.00282997
1710.1	0.0444348	1723.91	1.57634e-45	1.49107e-36	4.10248e-27	3.6626e-25	2.3898e-72	4.33641e-12	8.80966e-10	1.41577e-06	0.000628687	0.0020013	0.0026314
1710.34	0.04275	1724.19	1.20227e-45	1.17067e-36	3.33656e-27	3.01656e-25	1.18401e-72	3.77191e-12	7.67367e-10	1.26366e-06	0.000581116	0.00186282	0.0024452
1710.58	0.0411049	1724.48	9.16637e-46	9.18782e-37	2.71267e-27	2.48359e-25	5.8572e-73	3.27966e-12	6.68106e-10	1.12733e-06	0.000536872	0.00173271	0.00227071
1710.82	0.039499	1724.76	6.98617e-46	7.20836e-37	2.20464e-27	2.04406e-25	2.89311e-73	2.85056e-12	5.81413e-10	1.00519e-06	0.000495746	0.00161056	0.00210732
1711.06	0.0379318	1725.04	5.32262e-46	5.65335e-37	1.79112e-27	1.68171e-25	1.42685e-73	2.47666e-12	5.05734e-10	8.95845e-07	0.000457539	0.00149598	0.00195441
1711.3	0.0364032
1711.54	0.0349128
1711.78	0.0334599
1712.03	0.0320404
1712.27	0.0306639
1712.51	0.0293251
1712.75	0.0280237
1712.99	0.0267598
1713.23	0.0255335
1713.47	0.0243451
1713.71	0.0231951
1713.95	0.0220838
1714.19	0.0210119
1714.43	0.0199795
1714.68	0.0189869
1714.92	0.018034
1715.16	0.0171203
1715.4	0.0162453
1715.64	0.0154042
1715.88	0.0146053
1716.12	0.0138419
1716.36	0.0131138
1716.61	0.01242
1716.85	0.0117596
1717.09	0.0111317
1717.33	0.0105355
1717.57	0.00996992
1717.81	0.00958856
1718.05	0.0092196
1718.29	0.00885662
1718.53	0.00849644
1718.77	0.008138
1719.02	0.00778127
1719.26	0.00742661
1719.5	0.00707298
1719.74	0.0067237
1719.98	0.00637765
1720.22	0.00603508
1720.46	0.00569621
1720.7	0.0053612
1720.94	0.00503016
1721.18	0.00470317
1721.43	0.00438026
1721.67	0.00406145
1721.91	0.00374673
1722.15	0.00343606
1722.39	0.00312941
1722.63	0.00282672
1722.87	0.00252793
1723.11	0.00223174
1723.35	0.00194175
1723.6	0.00165304
1723.84	0.00136914
1724.08	0.00108874
1724.32	0.000811746
1724.56	0.000538048
1724.8	0.000267514
1725.04	0

## Sheet: Fig.2a - Silk-M
Wavenumber (1/cm)	Signal	Wavenumber (1/cm)	Fit Peak 1	Fit Peak 2	Fit Peak 3	Fit Peak 4	Fit Peak 5	Fit Peak 6	Fit Peak 7	Fit Peak 8	Fit Peak 9	Fit Peak 10	Fitting
1470.24	4.42203e-19	1470.24	0.0190489	9.11984e-05	1.50465e-06	1.54758e-24	5.76289e-16	5.7303e-31	2.64046e-61	2.30411e-43	0	0	0.0191416
1470.48	0.00172539	1470.52	0.0200237	9.83112e-05	1.6555e-06	2.11888e-24	6.72547e-16	7.45236e-31	4.19474e-61	3.08535e-43	0	0	0.0201236
1470.72	0.00346254	1470.81	0.0210409	0.000105941	1.82081e-06	2.89835e-24	7.84602e-16	9.68711e-31	6.65878e-61	4.12967e-43	0	0	0.0211486
1470.96	0.00521171	1471.09	0.0221018	0.000114122	2.00191e-06	3.96083e-24	9.15e-16	1.25857e-30	1.05621e-60	5.52507e-43	0	0	0.022218
1471.2	0.00697303	1471.37	0.023208	0.000122891	2.20022e-06	5.40771e-24	1.06669e-15	1.63435e-30	1.67404e-60	7.38874e-43	0	0	0.0233331
1471.44	0.00874656	1471.66	0.0243608	0.000132287	2.41729e-06	7.37618e-24	1.24308e-15	2.12128e-30	2.65124e-60	9.87673e-43	0	0	0.0244955
1471.68	0.0105323	1471.94	0.0255618	0.00014235	2.65482e-06	1.00517e-23	1.44812e-15	2.75191e-30	4.19561e-60	1.31967e-42	0	0	0.0257068
1471.93	0.0123375	1472.22	0.0268124	0.000153124	2.91464e-06	1.36849e-23	1.68639e-15	3.56824e-30	6.63446e-60	1.76251e-42	0	0	0.0269685
1472.17	0.0141396	1472.51	0.0281142	0.000164655	3.19871e-06	1.86137e-23	1.96315e-15	4.62442e-30	1.04829e-59	2.35291e-42	0	0	0.028282
1472.41	0.0159685	1472.79	0.0294686	0.000176991	3.50921e-06	2.5294e-23	2.28452e-15	5.99024e-30	1.65508e-59	3.13971e-42	0	0	0.0296491
1472.65	0.0178013	1473.07	0.0308773	0.000190183	3.84844e-06	3.43393e-23	2.65755e-15	7.75559e-30	2.61108e-59	4.18779e-42	0	0	0.0310713
1472.89	0.0196453	1473.36	0.0323417	0.000204285	4.21894e-06	4.65755e-23	3.09039e-15	1.00362e-29	4.11612e-59	5.5833e-42	0	0	0.0325502
1473.13	0.0215002	1473.64	0.0338635	0.000219355	4.62342e-06	6.31123e-23	3.59244e-15	1.2981e-29	6.48363e-59	7.44059e-42	0	0	0.0340875
1473.37	0.0233659	1473.92	0.0354443	0.000235452	5.06485e-06	8.54402e-23	4.17456e-15	1.67815e-29	1.0205e-58	9.91138e-42	0	0	0.0356848
1473.61	0.025242	1474.21	0.0370856	0.000252641	5.54641e-06	1.15559e-22	4.84928e-15	2.16839e-29	1.60499e-58	1.31969e-41	0	0	0.0373438
1473.86	0.0271283	1474.49	0.038789	0.000270987	6.07155e-06	1.56147e-22	5.63103e-15	2.80045e-29	2.52229e-58	1.75638e-41	0	0	0.0390661
1474.1	0.0290244	1474.77	0.0405562	0.000290562	6.64401e-06	2.10792e-22	6.53648e-15	3.61494e-29	3.96079e-58	2.33656e-41	0	0	0.0408534
1474.34	0.0309299	1475.06	0.0423888	0.00031144	7.26779e-06	2.84294e-22	7.58482e-15	4.66401e-29	6.21489e-58	3.10703e-41	0	0	0.0427075
1474.58	0.0328443	1475.34	0.0442884	0.000333699	7.94726e-06	3.83065e-22	8.79814e-15	6.01452e-29	9.74426e-58	4.12976e-41	0	0	0.0446301
1474.82	0.0347671	1475.62	0.0462566	0.000357421	8.6871e-06	5.15666e-22	1.02019e-14	7.75223e-29	1.52661e-57	5.48674e-41	0	0	0.0466227
1475.06	0.0366978	1475.91	0.048295	0.000382693	9.49237e-06	6.93514e-22	1.18255e-14	9.98701e-29	2.38986e-57	7.28643e-41	0	0	0.0486872
1475.3	0.0386358	1476.19	0.0504053	0.000409605	1.03685e-05	9.31824e-22	1.37025e-14	1.28596e-28	3.73834e-57	9.67219e-41	0	0	0.0508253
1475.54	0.0405806	1476.47	0.052589	0.000438253	1.13214e-05	1.25084e-21	1.58717e-14	1.65503e-28	5.8432e-57	1.28335e-40	0	0	0.0530385
1475.78	0.0425318	1476.76	0.0548477	0.000468738	1.23574e-05	1.67751e-21	1.83779e-14	2.12895e-28	9.12613e-57	1.70207e-40	0	1.73341e-131	0.0553288
1476.03	0.0444972	1477.04	0.0571829	0.000501164	1.34833e-05	2.24759e-21	2.12721e-14	2.73723e-28	1.42425e-56	2.25642e-40	0	3.77284e-131	0.0576976
1476.27	0.0464607	1477.32	0.0595964	0.000535642	1.47065e-05	3.00857e-21	2.46134e-14	3.51754e-28	2.22101e-56	2.99e-40	0	8.20345e-131	0.0601467
1476.51	0.048431	1477.61	0.0620895	0.000572288	1.60348e-05	4.02341e-21	2.84693e-14	4.51806e-28	3.46082e-56	3.96036e-40	0	1.78191e-130	0.0626778
1476.75	0.0504097	1477.89	0.0646638	0.000611223	1.74767e-05	5.37552e-21	3.29175e-14	5.80026e-28	5.38853e-56	5.24334e-40	0	3.86665e-130	0.0652925
1476.99	0.052401	1478.18	0.0673208	0.000652573	1.90414e-05	7.17525e-21	3.80472e-14	7.44265e-28	8.38353e-56	6.93891e-40	0	8.38196e-130	0.0679925
1477.23	0.054414	1478.46	0.070062	0.000696472	2.07386e-05	9.56854e-21	4.39605e-14	9.54533e-28	1.30331e-55	9.17879e-40	0	1.81517e-129	0.0707792
1477.47	0.0564661	1478.74	0.0728888	0.000743059	2.25789e-05	1.27481e-20	5.07748e-14	1.2236e-27	2.02456e-55	1.21364e-39	0	3.92691e-129	0.0736544
1477.71	0.0585854	1479.03	0.0758025	0.000792479	2.45736e-05	1.69682e-20	5.86244e-14	1.56773e-27	3.14253e-55	1.604e-39	0	8.48681e-129	0.0766196
1477.95	0.0611776	1479.31	0.0788046	0.000844884	2.67349e-05	2.25641e-20	6.76633e-14	2.00764e-27	4.87408e-55	2.119e-39	0	1.83231e-128	0.0796762
1478.19	0.0638484	1479.59	0.0818963	0.000900433	2.90756e-05	2.99773e-20	7.80681e-14	2.56971e-27	7.55387e-55	2.79813e-39	0	3.95199e-128	0.0828258
1478.43	0.0665954	1479.88	0.085079	0.000959292	3.16098e-05	3.97884e-20	9.00406e-14	3.28751e-27	1.1698e-54	3.69329e-39	0	8.51517e-128	0.0860699
1478.68	0.0694161	1480.16	0.0883538	0.00102163	3.43524e-05	5.27609e-20	1.03812e-13	4.20372e-27	1.81015e-54	4.87271e-39	0	1.83287e-127	0.0894098
1478.92	0.0723081	1480.44	0.0917218	0.00108764	3.73195e-05	6.98972e-20	1.19647e-13	5.37259e-27	2.79888e-54	6.42596e-39	0	3.94122e-127	0.0928468
1479.16	0.0752691	1480.73	0.0951843	0.00115749	4.05281e-05	9.2512e-20	1.37849e-13	6.86307e-27	4.32431e-54	8.47064e-39	0	8.46625e-127	0.0963824
1479.4	0.0782974	1481.01	0.0987423	0.0012314	4.39965e-05	1.22329e-19	1.58762e-13	8.76267e-27	6.67597e-54	1.1161e-38	0	1.81682e-126	0.100018
1479.64	0.0814037	1481.29	0.102397	0.00130955	4.77445e-05	1.61603e-19	1.82784e-13	1.11825e-26	1.02985e-53	1.46995e-38	0	3.89489e-126	0.103754
1479.88	0.0845649	1481.58	0.106148	0.00139216	5.1793e-05	2.13285e-19	2.10364e-13	1.42634e-26	1.58745e-53	1.93514e-38	0	8.34139e-126	0.107592
1480.12	0.0877946	1481.86	0.109998	0.00147946	5.61644e-05	2.81232e-19	2.4202e-13	1.81842e-26	2.44506e-53	2.54644e-38	0	1.78461e-125	0.111534
1480.36	0.0910915	1482.14	0.113947	0.00157168	6.08826e-05	3.70475e-19	2.78341e-13	2.31711e-26	3.76308e-53	3.34937e-38	0	3.81425e-125	0.11558
1480.61	0.0944583	1482.43	0.117995	0.00166904	6.59733e-05	4.87579e-19	3.19997e-13	2.9511e-26	5.7871e-53	4.40356e-38	0	8.14396e-125	0.11973
1480.85	0.0978958	1482.71	0.122144	0.00177181	7.14637e-05	6.41095e-19	3.67757e-13	3.75669e-26	8.89289e-53	5.78702e-38	0	1.73709e-124	0.123987
1481.09	0.101403	1482.99	0.126393	0.00188022	7.73829e-05	8.42153e-19	4.22493e-13	4.77981e-26	1.36549e-52	7.6018e-38	0	3.70145e-124	0.128351
1481.33	0.10498	1483.28	0.130744	0.00199457	8.37619e-05	1.10523e-18	4.85204e-13	6.07854e-26	2.09507e-52	9.98134e-38	0	7.8792e-124	0.132822
1481.57	0.108622	1483.56	0.135196	0.0021151	9.0634e-05	1.44911e-18	5.57024e-13	7.7263e-26	3.21198e-52	1.31e-37	0	1.67553e-123	0.137402
1481.81	0.112327	1483.84	0.13975	0.00224213	9.80342e-05	1.89821e-18	6.39246e-13	9.81585e-26	4.92051e-52	1.71856e-37	0	3.55947e-123	0.14209
1482.05	0.116093	1484.13	0.144405	0.00237593	0.000106	2.48415e-18	7.33343e-13	1.24643e-25	7.53204e-52	2.25355e-37	0	7.55402e-123	0.146887
1482.29	0.119916	1484.41	0.149163	0.00251682	0.000114572	3.2479e-18	8.4099e-13	1.58195e-25	1.15207e-51	2.95381e-37	0	1.60152e-122	0.151794
1482.53	0.123796	1484.69	0.154022	0.00266511	0.000123792	4.24247e-18	9.64096e-13	2.00678e-25	1.7608e-51	3.86996e-37	0	3.39194e-122	0.156811
1482.77	0.127734	1484.98	0.158982	0.00282114	0.000133705	5.53638e-18	1.10483e-12	2.54444e-25	2.68908e-51	5.06806e-37	0	7.17669e-122	0.161937
1483.02	0.131734	1485.26	0.164044	0.00298523	0.00014436	7.21813e-18	1.26565e-12	3.22453e-25	4.10357e-51	6.63417e-37	0	1.51692e-121	0.167174
1483.26	0.135799	1485.54	0.169206	0.00315773	0.000155807	9.40187e-18	1.44936e-12	4.08438e-25	6.25726e-51	8.68046e-37	0	3.20302e-121	0.17252
1483.5	0.139952	1485.83	0.174469	0.00333902	0.000168101	1.22348e-17	1.65915e-12	5.17094e-25	9.53391e-51	1.1353e-36	0	6.75646e-121	0.177976
1483.74	0.144166	1486.11	0.179831	0.00352945	0.0001813	1.59063e-17	1.89863e-12	6.54329e-25	1.45152e-50	1.48418e-36	0	1.42377e-120	0.183542
1483.98	0.14846	1486.39	0.185292	0.00372941	0.000195463	2.06601e-17	2.17189e-12	8.27575e-25	2.20819e-50	1.93943e-36	0	2.99724e-120	0.189217
[truncated: 1,000 more rows]

## Sheet: Fig.2a - Silk-L
Wavenumber (1/cm)	Signal	Wavenumber (1/cm)	Fit Peak 1	Fit Peak 2	Fit Peak 3	Fit Peak 4	Fit Peak 5	Fit Peak 6	Fit Peak 7	Fit Peak 8	Fit Peak 9	Fit Peak 10	Fitting
[truncated: 1,058 more rows]

[truncated: 18 more sheets: Fig.2b - Sec. struct. fraction, Fig.2d - mass vs RH, Fig.3b - Silk-H 10RH, Fig.3b - Silk-H 90RH, Fig.3b - Silk-M 10RH, Fig.3b - Silk-M 90RH, Fig.3b - Silk-L 10RH, Fig.3b - Silk-L 90RH, Fig.3c - Emission peak vs RH, Fig.3d - DVS vs lum. peak, Fig.4a - Silk-H 10RH, Fig.4b - Silk-H 90RH, Fig4c - Silk-H, Fig4c - Silk-M, Fig4c - Silk-L, Fig.4d - SIlk-H, Fig.4d - Silk-M, Fig.4d - Silk-L]
